# Supplementary material for: TCR repertoire and transcriptional signatures of circulating tumour‐associated T cells facilitate effective non‐invasive cancer detection
Source: Clin Transl Med. 2022 Sep 22;12(9):e853. doi: 10.1002/ctm2.853 (PMC9494610; doi:10.1002/ctm2.853)
Supplement: Supplementary file 1 — Supporting Information [file CTM2-12-e853-s001.xlsx]

## Sheet: Table S1
Author	Cancer Type	Tissue Type	Species	Data Description	Pubmed ID	Patient ID	TCR Sequence Number (TILs)	TCR Sequence Number (PBMC)	TCR Clone Number (TILs)	TCR Clone Number (PBMC)	Age, y	Type	Size, cm	Grade	Ki67, %	ER/PR/HER2	Sex					Data Download Link
Beausang et al.	Breast Cancer	PBMC, TILs	Homo Sapiens	TCR repertoire sequencing of 16 early stage breast cancer patients in tumor tissues, surrounding normal tissues and peripheral blood. The study found quantitatively distinct clonal structures in all three tissues, enabling us to predict whether tissue is normal or tumor solely by comparing the repertoire of the tissue with blood.	29138313	BR01	87848	54066	21522	24760	66	IDC	1.2	2	<5	+/+/−	F					https://clients.adaptivebiotech.com/pub/beausang-2017-pnas
						BR07	27023	59965	9495	47547	71	IDC	1.2	1	1–5	+/+/−	F
						BR13	11510	75318	3258	35745	58	IDC	1	2	10–15	+/+/−	F
						BR15	25250	20971	7050	16652	72	IDC	2	2	5–10	+/+/−	F
						BR16	16649	43797	3459	33361	56	IDC	1.8	2	5–10	+/+/−	F
						BR17*	9570	52500	3759	14643	66	IDC	2.1	2	10–15	+/+/−	F
						BR18	7246	68762	2311	48229	49	IDC	2	1–2	21	+/+/−	F
						BR21	26928	55557	7601	35601	45	IDC	2.5	1	1–5	+/+/−	F
						BR19	8454	69490	3537	49460	68	ILC	2.4	1	5–10	+/+/−	F
						BR20	23924	48153	6918	25063	67	ILC	4.7	1	10	+/+/−	F
						BR14	45408	38635	15135	20370	61	ILC	1.9	1	5–10	+/+/−	F
						BR26†	7355	36391	2528	21314	43	ILC	3.2	1	5–15	+/+/−	F
						BR22	43879	59198	21531	40454	36	IMC	2	2	<5	+/+/+	F
						BR05	37510	15135	9457	12302	54	IDC	2.5	2	10–15	+/−/−	F
						BR25	18133	29930	6511	20094	57	IDC	2.2	3	20–30	−/−/+	F
						BR24†	63092	80191	19402	20782	55	IDC	8	3	50–70	−/−/−	F
						IDC, invasive ductal carcinoma; ILC, invasive lobular carcinoma; IMC, invasive mucinous carcinoma. ↵* Indicates patient with hepatitis C infection. ↵† Indicates patients receiving therapy before tumor removal.
Author	Cancer Type	Tissue Type	Species	Data Description	Pubmed ID	Patient ID	TCR Sequence Number (TILs)	TCR Sequence Number (PBMC)	TCR Clone Number (TILs)	TCR Clone Number (PBMC)	Sex											Data Download Link
Emerson et al.	Ovarian Cancer	PBMC, TILs	Homo Sapiens	TCR repertoire sequencing of multiple tumor tissues from each patient as well as peripheral blood shows that intratumoural TCRB repertoire is distinct from that of peripheral blood and intratumoural TCRB repertoire is spatially homogeneous.	24027095	Patient2	20845782	9351939	42081	40332	F											https://clients.adaptivebiotech.com/pub/emerson-2013-jpathol
						Patient3	40082322	29804847	140946	85532	F
						Patient4	41034212	2403682	81984	9212	F
						Patient5	12705908	750239	128002	2887	F
Author	Cancer Type	Tissue Type	Species	Data Description	Pubmed ID	Patient ID	TCR Sequence Number (TILs)	TCR Sequence Number (PBMC)	TCR Clone Number (TILs)	TCR Clone Number (PBMC)	Age	Smoking (pack years)	PD-L1 score	Prognosis	OS (days)	PFS (RESIST 1.1, days)	PFS (mRESIST 1.1, days)	Sex				Data Download Link
Snyder et al.	Urothelial Cancer	PBMC, TILs	Homo Sapiens	TCR repertoire sequences of pretreatment tumor samples as well as TCR repertoire sequencing of matched, serially collected peripheral blood, collected before and after treatment with atezolizumab. Patients with durable clinical benefit (DCB) demonstrated more substantial expansion of tumor-associated TCR clones in the peripheral blood 3 weeks after starting treatment.	28552987	0471	1529	276248	333	95314	68	Non-smoker	IC0	Non-Responder	329	187	61	M				https://clients.adaptivebiotech.com/pub/snyder-2017-plosmedicine
						1233	9066	296971	1692	207207	66	26-50	IC2	Partial-Responder	500	398	398	M
						1249	2426	232267	367	124945	78	Non-smoker	IC2	Non-Responder	54	41	41	M
						1849	16026	250517	1374	137631	69	76+	IC2	Stable disease	395	395	265	M
						1994	2190	281785	497	219230	81	Non-smoker	IC0	Stable disease?	403	121	121	M
						2131	2561	341982	361	248477	61	Non-smoker	IC2	Responder	400	400	400	M
						2278	1053	356165	248	167307	62	Non-smoker	IC1	Responder	480	480	480	M
						2389	136681	246722	25683	168895	66	6-10	IC2	Responder	422	422	422	M
						2849	1740	317385	263	180767	59	6-10	IC1	Non-responder	499	75	75	M
						2937	9554	47683	1776	27616	73	26-50	IC2	Stable disease	44	37	37	M
						3529	2084	217625	510	93097	72	26-50	IC1	Responder	182	64	64	M
						4072	64	179162	22	98215	76	51-75	IC1	Non-responder	422	61	61	M
						5037	9463	177895	1759	89265	60	Non-smoker	IC2	Responder	386	386	386	M
						5122	1180	236912	224	95341	73	26-50	IC2	Partial-responder	478	478	478	M
						5338	2337	206263	454	127816	62	26-50	IC1	Non-responder	266	67	67	M
						6229	5844	577536	1279	324690	57	Non-smoker	IC1	Responder	424	424	252	M
						6428	1725	159754	287	91231	80	11-15	IC1	Non-responder	163	110	61	M
						6800	0	224197	0	123974	74	Non-smoker	IC1	Stable disease	434	434	434	M
						7577	6092	191741	1147	97646	69	Non-smoker	IC2	Non-responder	117	60	60	M
						7729	4724	343522	935	114433	63	Non-smoker	IC1	Non-responder	354	60	60	M
						8728	3022	128716	542	71712	55	51-75	IC1	Responder	407	61	61	M
						9517	144	572637	40	318424	80	Non-smoker	IC0	Stable disease?	331	178	121	M
						9723	2565	58273	477	30860	61	Non-smoker	IC2	Non-responder	22	19	19	M
						9881	1312	293003	311	185646	78	16-25	IC1	Non-responder	31	84	84	M
Author	Cancer Type	Tissue Type	Species	Data Description	Pubmed ID	Patient ID	TCR Sequence Number (TILs)	TCR Sequence Number (PBMC)	TCR Clone Number (TILs)	TCR Clone Number (PBMC)	HLA											Data Download Link
Le et al.	MMR	PBMC, TILs	Homo Sapiens	TCR repertoire sequencing of paired tumor tissues and pehripheral blood in cancer types with advanced mismatch repair-deficient (MMR) subtypes. The study have demenstrated that the large proportion of mutant neoantigens in MMR cancers make them sensitive to immune checkpoint blockade, regardless of the cancer's tissue of origin.	28596308	15	851380	36045	400467	17562	HLA-A*0203, HLA-A*1101, HLA-B*1501, HLA-B*1801, HLA-C*0704											https://clients.adaptivebiotech.com/pub/diaz-2017-science
						16	1147547	95689	513043	55164	HLA-A*0301, HLA-A*1101, HLA-B*1518, HLA-B*3501, HLA-C*0704
						19	8968	317193	5177	207882	HLA-A*0101, HLA-A*3101, HLA-B*0801, HLA-B*3501, HLA-C*0701
Author	Cancer Type	Tissue Type	Species	Data Description	Pubmed ID	Patient ID	TCR Sequence Number (TILs)	TCR Sequence Number (PBMC)	TCR Clone Number (TILs)	TCR Clone Number (PBMC)	Sex	Pre-treatment	HR	HER2	TNBC							Data Download Link
Page et al.	Breast Cancer	PBMC, TILs	Homo Sapiens	TCR repertoire sequencing serially collected from peripheral blood and tumor tissues exhibits correlation between T cell density and H&E lymphocyte score and provides additional information on clonal diversity.	27587469	01	673813	3291693	258958	2118885	F	Cryoablation	+	-								https://clients.adaptivebiotech.com/pub/page-2016-cir
						02	667662	3291693	256131	2118885	F	Cryoablation	+	-
						03	119803	1134119	55400	778803	F	Cryoablation	+	-
						04	160834	1254440	60485	817183	F	Cryoablation	+	-
						05	308766	1165949	118781	743869	F	Cryoablation	+	-
						06	153307	1041065	65836	663324	F	Cryoablation	+	-
						07	215434	1143510	81847	816055	F	Cryoablation	+	-
						08	356277	718387	114116	440645	F	Ipilimumab, anti-CTLA4	-	+
						09	215649	665756	83318	454558	F	Ipilimumab, anti-CTLA4	-	-	Yes
						10	82970	140518	40693	105041	F	Ipilimumab, anti-CTLA4	+	-
						11	668170	3291693	256394	2118885	F	Ipilimumab, anti-CTLA4	+	-
						12	103197	99255	41430	67946	F	Ipilimumab, anti-CTLA4	-	+
						13	58621	713222	25959	493507	F	Ipilimumab, anti-CTLA4	-	-	Yes
						14	18513	507175	9667	293956	F	Ipilimumab+cryoablation	-	+
						15	30316	365900	14313	201237	F	Ipilimumab+cryoablation	-	-	Yes
						16	18964	95437	10909	57408	F	Ipilimumab+cryoablation	+	-
						17	19984	167782	9196	135881	F	Ipilimumab+cryoablation	+	-
						18	5864	54207	3846	42967	F	Ipilimumab+cryoablation	+	-
						19	24396	100132	12573	69394	F	Ipilimumab+cryoablation	+	-
Author	Cancer Type	Tissue Type	Species	Data Description	Pubmed ID	Patient ID	TCR Sequence Number (TILs)	TCR Sequence Number (PBMC)	TCR Clone Number (TILs)	TCR Clone Number (PBMC)	Gender	Age (At time of skin bioposy)	Key Immunotherapy	BRAF mutation	Overall Survival (Months from time of metastasis)	Patient Status (PR=partial response, CR=complete response)						Data Download Link
Han et al.	Melanoma	PBMC, TILs	Homo Sapiens	TCR repertoire sequencing of metastatic melanoma with exceptional response to immunotherapy from both tumor tissues, skin and blood shows that clontypes that dispersed throughout tumor, skin and bllod preferentially expressed an IFNG/TNF-high signature and can exist for many years.	34179824	PT626	7530	34880	3066	14272	M	52	anti-CTLA4+anti-PD1	YES	24	PR						https://clients.adaptivebiotech.com/pub/08ff60f1-9b49-4637-a328-1a6590f0c4f3
						PT628	17765	37412	8421	29747	F	54	anti-PDL1, anti-PD1 T-Vec	NO	13	CR
						PT635	26882	42904	4224	8117	M	89	anti-CTLA4, anti-PD1 T-Vec	NO	82	PR
						PT604	41157	21198	34025	15604	M	64	anti-CTLA4+anti-PD1	NO	41	CR
						PT601	8499	44048	5329	31804	F	74	High dose IL-2	Unknown	99	CR
						PT625	35188	32576	24128	25155	F	59	anti-CTLA4+anti-PD1	NO	29	CR
						PT612	59435	11639	51790	9888	M	74	anti-CTLA4+anti-PD1	YES	24	CR
Author	Cancer Type	Tissue Type	Species	Data Description	Pubmed ID	Patient ID	TCR Sequence Number (TILs)	TCR Sequence Number (PBMC)	TCR Clone Number (TILs)	TCR Clone Number (PBMC)	Histology	Age	Sex	PD-L1	F1 TMB (mut/MB)	WES TMB (mut/MB)	Smoking (pack-years)	Response Type	Driver oncogenes	Harvested Metastasis	Prior Therapy	Infused w/ TIL	Data Download Link
Creelan et al.	Lung Cancer	PBMC, TILs	Homo Sapiens	A clinical trial of adoptive cell therapy using TILs administration. TCR repertoire sequencing of paied tumor tissues and peripheral blood shows that T cells recognizing multiple types of cancer mutations were detected after TIL treatment and were enriched in responding patients.	34385708	01	2185	14648	1494	8207	Adenocarcinoma	48	M	11%	0.8	0.4	0	SD	CCDC6-RET	Supraclavicular LN	None	Y	https://clients.adaptivebiotech.com/pub/creelan-2021-nm
						02	22025	25524	4211	14229	Adenocarcinoma	54	M	0%	9	5.2	30	uPR	KRAS G12V	Supraclavicular LN	Carboplatin and pemetrexed	Y
						03	78322	27213	34460	14385	Adenocarcinoma	69	F	0%	1	1.4	1.2	NE	EGFR Ex20 ins	Paratracheal LN	RT	Y
						04	15680	31590	10840	25652	Adenocarcinoma	44	F	85%	3	0.7	0	PD	CD74-ROS1	Supraclavicular LN	Crizotinib*	Y
						05	12756	65094	6572	40607	Adenocarcinoma	63	F	1%	4	1.9	17.5	uPR	KRAS G12C	Pleural nodule	None	Y
						07	10690	37539	5170	25249	Adenocarcinoma	49	F	0%	4	1.5	0	SD	EGFR L861Q	Pleural nodule	None*	Y
						08	47702	24144	27479	12565	Squamous	49	M	0%	5	1.2	0	SD	None	Axillary LN	RT	Y
						09	45737	6104	8449	5019	Adenocarcinoma	56	F	10%	25	10.2	30	CR	None	Supraclavicular LN	None	Y
						12	1044	16203	686	12891	Adenocarcinoma	50	F	20%	4	0.1	0	--	EML4-ALK	Pleural nodule	None*	N
						13	39416	80357	7013	41320	Squamous	69	F	17%	18	4.6	40	NE	None	Lung nodule	None	Y
						14	68046	36658	17524	21856	Adenocarcinoma	53	F	100%	16	8.1	34	PD	None	Supraclavicular LN	Carboplatin and paclitaxel, SBRT	Y
						15	8815	61968	3673	32103	Adenocarcinoma	75	M	0%	3	1.1	25	NE	KRAS G12C	Pleural nodule	None	Y
						16	36266	37902	17605	10803	Squamous	66	M	0%	7	1.5	0	PR	None	Pleural nodule	Carboplatin and paclitaxel	Y
						25	27284	56522	9019	36502	Adenocarcinoma	61	F	2%	6	2.1	0	CR	EGFR Ex19 del	Pleural nodule	Afatinib, osimertinib	Y
						26	4263	12227	1637	10130	Squamous	60	M	80%	15	7.5	40	--	PI3CKA H1047R	Chest wall met	Cisplatin VP16, carboplatin paclitaxel	N
						29	40065	49957	8122	40844	Adenocarcinoma	45	M	90%	5	1.6	32	--	KRAS G12C	Supraclavicular LN	None	N
						30	380612	53090	37994	34357	Adenocarcinoma	38	M	100%	2.5	2.4	0	--	EML4-ALK fusion	Cervical LN	Cisplatin and pemetrexed,	N
						31	225986	56263	65764	38211	Adenocarcinoma	69	M	97%	6	2.1	40	uPR	KRAS G12V	Pleural nodule	None	Y
						32	18164	20517	4850	12750	Adenocarcinoma	45	F	0%	3	1.3	0	PD	EGFR Ex19 del	Pleural nodule	Osimertinib	Y
						33	12333	45109	4380	31565	Squamous	42	M	0%	1	0.5	0	SD	EWSR1-CREM	Pleural nodule	None	Y
											Footnotes: Abbreviations: TPS denotes tumor proportion-score by 22C3 PD-L1 score; LN, lymph node; TMB; estimated tumor mutation burden; F1, mutation burden estimated by Foundation One; WES, mutation burden calculated by whole-exome sequencing; RT, radiation; SBXRT, stereotactic body radiation; TIL, tumor-infiltrating lymphocytes; BOR, best overall response type; SD, stable disease; uPR, unconfirm…
Author	Cancer Type	Tissue Type	Species	Data Description	Pubmed ID	Patient ID	TCR Sequence Number (TILs)	TCR Sequence Number (PBMC)	TCR Clone Number (TILs)	TCR Clone Number (PBMC)	Stage	Differenciation										Data Download Link
Stromnes et al.	Pancreatic Cancer	PBMC, TILs	Homo Sapiens	TCR repertoire sequnecing of PBMC samples from pancreatic ductal adenocarcinoma patients suggested most patients have a limited tumor-reactive T cell response.	29066497	PC19-39	4153	9722	1750	7298	T1N1	Poor										https://clients.adaptivebiotech.com/pub/stromnes-2017-cancerimmunologyresearch
						PC19-16	3808	9698	1805	8029	T3N1	Moderate
						PC19-40	464	15693	389	10251	T3N0	Well
						PC19-44	4755	15408	3473	8289	T3N1	Poor
						PC19-55	6036	24418	3153	20346	T3N0	Well
						PC19-64	10671	18825	4891	15943	T3N1	Moderate
						PC19-68	3297	106489	2202	89892	T3N0	Well
Author	Cancer Type	Tissue Type	Species	Data Description	Pubmed ID	Patient ID	TCR Sequence Number (TILs)	TCR Sequence Number (PBMC)	TCR Clone Number (TILs)	TCR Clone Number (PBMC)	Age at diagnosis (years)	Gender	Smoking History	Pack Years	Histology	Pre-Treatment Tumor Stage	% PD-L1 (pre)	% PD-L1 (resection)	% residual tumor	MPR status	HLA haplotype	Data Download Link
Caushi et al.	Melanoma	PBMC, TILs	Homo Sapiens	TCR repertoire sequencing coupled with mutation-associated neoantigens (MANA) functional expansion assay of neoadjuvant anti-PD-1-treated non-small cell lung cancers (NSCLC) identified MANA-specific T cell clones and their transcriptional programs.	34290408	NY016-007	52088	43780	33734	32010	68	F	Former Smoker	10	Squamous Cell Carcinoma	T2aN1	0	2	60	non-MPR	HLA-A*01:01; HLA-B*08:01; HLA-C*07:01	https://clients.adaptivebiotech.com/pub/caushi-2021-n
						NY016-009	34219	133417	21930	105409
						NY016-014	6294	156611	4655	110844	58	F	Never Smoker	0	Adenocarcinoma	T2N2	60	25	95	non-MPR	HLA-A*02:01; HLA-A*11:01; HLA-B*51:01; HLA-B*35:01; HLA-C*05:01; HLA-C*04:01
						NY016-015	3639	95465	2500	80307	58	F	Former Smoker	10	Adenocarcinoma	T2bN1	NA	NA	80	non-MPR	HLA-A*02:01; HLA-A*32:01; HLA-B*27:07; HLA-C*15:02
Author	Cancer Type	Tissue Type	Species	Data Description	Pubmed ID	Patient ID	TCR Sequence Number (PBMC)	TCR Clone Number (PBMC)			Response (RECIST)	CD8 T cell per 200X field	PD-L1 tumor cells	HLA-A alleles	HLA-B alleles	HLA-C alleles						Data Download Link
Formenti et al.	Lung Cancer	PBMC	Homo Sapiens	TCR repertoire sequencing of chemo-refractory metastatic non-small-cell lung cancer (NSCLC) shows the immune response after radiation therapy combined with CTLA-4 blockade therapy.	30397353	1	2536982	1253625			PR	NA	>1%									https://clients.adaptivebiotech.com/pub/formenti-2018-natmed
						2	1238614	657597			NE	3.7 ± 2.1	>1%
						3	1799977	813169			CR	NA	>1%
						4	1374128	727716			CR	29.8 ± 17.6	>50%	A*24:02 A*32:01	B*38:01	C*12:03 C*05:01
						15	263391	29650			NE	2 ± 0	<1%
						16	284794	187244			PD	9.2 ± 16.2	<1%
						18	316985	135971			NE	3.7 ± 3.1	<1%
						32	331894	129200			SD	7.4 ± 7.1	<1%	A*68:01 A*02:01	B*35:03 B*44:02	C*07:04 C*04:01
						34	0	0			NE	23 ± 5.3	<1%
						36	316284	125566			PD	111 ± 22.6	>50%	A*02:01 A*26:01	B*08:01 B*40:01	C*03:04 C*07:01
						38	245735	84348			PD	59 ± 6.2	>1%	A*24:03 A*01:01	B*51:01 B*58:01	C*07:01 C*15:04
						39	0	0			NE	123 ± 25.2	>1%
						41	100485	62021			NE	NA	>1%
						43	223532	154360			PD	78.6 ± 37.0	>1%
						44	227556	116358			PR	NA	>1%
Author	Cancer Type	Tissue Type	Species	Data Description	Pubmed ID	Patient ID	TCR Sequence Number (PBMC)	TCR Clone Number (PBMC)			Sex (M/F)	Ethnicity	Age	Active metastasis site	LDH	Stage	Mutational status	Toxicities	Response at EOS	PFS (mo)	OS (mo)	Data Download Link
Robert et al.	Melanoma	PBMC	Homo Sapiens	TCR repertoire sequencing of PBMC samples from 21 melanoma patients found that CTLA4 blockade diversifies the peripheral T cell pool.	24583799	GA5	13406274	431125			M	C	65	Skin, LN, adrenal	N	M1c	BRAF V600E	NA	PR (but PD after EOS)	7	20	https://clients.adaptivebiotech.com/pub/robert-2014-CCR
						GA7	13171873	292656			M	C	62	Skin	N	IIIc	BRAF_V600E	G2 pruritus	PD	2	67
						GA8	16756810	451079			F	C	48	SC	High	M1c	BRAF_V600E	G2 diarrhea	PD	1	3
						GA9	15597951	439790			M	C	52	LN, bone	High	M1c	BRAF_V600E	鈥?	PD	3	14
						GA11	4187009	94310			M	C	47	LN	High	M1c	NRAS_Q61R	NA	PD	2	7
						GA12	5565579	126000			M	C	76	Skin	High	M1c	BRAF_V600E	G3 colitis	Off due to AE/PD	2	20
						GA13	5156740	252120			M	C	37	LN	N	M1a	BRAF_V600E	G2 hypophysitis	PD	3	13
						GA14	6368682	182602			M	C	38	SC, muscle	High	M1c	HRAS_G12D BRAF_V600E PTEN_N323fs	G1 diarrhea	PD	3	15
						GA15	4531288	166788			M	C	58	Brain, bowel, liver	N	M1c	NRAS_Q61R	G3 rash	PD	4	15
						GA18	6111074	153228			F	C	49	Skin	N	M1a	NRAS_Q61R	G1 diarrhea	CR	62+	62+
						GA19	6361954	106680			M	C	55	LN, brain	N	M1c	NRAS_Q61R TP53_R175H CTNNB1_S37F	G3 diarrhea G2 rash	PD	3	36
						GA21	3919793	100238			M	C	71	Skin, SC, LN, liver, spleen	High	M1c	KIT_L576P	NA	PD	3	8
						GA23	5354970	93676			M	C	27	Lung	N	M1b		NA	PD	2	4
						GA24	6209267	90244			M	C	81	SC, lung	High	M1c		G1 nausea	PD	2	3
						GA25	4133640	91709			M	H	71	LN	High	M1c	KIT_N822K	NA	PD	3	8
						GA26	6078116	184821			M	C	68	LN, lung	N	M1b	BRAF_V600E	G3 diarrhea G1 Grover's	PD	1	51
						GA27	8492028	158074			M	C	52	Axillary, clavicular	High	M1c	BRAF_V600E CDKN2A_E61b PIK3CA_3545K	G2 pruritus G1 diarrhea G1 hypophysitis	PD	6	11
						GA28	5588789	90371			M	C	48	LN, Lung	High	M1c	BRAF_G466E EGFR_P753S ABL1_E255K	NA	PD	2	4
						GA29	4668221	105800			F	C	79	Skin, SC	N	IIIc	BRAF_V600E KIT_V559A	G3 diarrhea G1 pruritus	CR	45	45
						GA32	5889441	153162			M	C	36	Muscle	N	M1c		NA	PD	5	56
						GA33	5501162	247984			F	C	49	Skin	N	IIIc	BRAF_V600E	G2 adrenal insufficiency	CR	55+	55+
Author	Cancer Type	Tissue Type	Species	Data Description	Pubmed ID	Patient ID	TCR Sequence Number (PBMC)	TCR Clone Number (PBMC)			Diagnosis	TTP	OS	Molecular Pathology								Data Download Link
														IDH	MGMT	EGFR	PTEN
Hsu et al.	GBM	PBMC	Homo Sapiens	TCR repertoire sequencing of both tumor and peripheral blood from glioblastoma patients shows that the degree of overlap of TCR clones between tumor and PBMC is correlated with the improved clinical outcome and may provide insights into the successful antigen-specific immune response.	26968205	15532	141744	53179			ND GBM	2.3	10.2	WT	+	Amplified	+					https://clients.adaptivebiotech.com/pub/Prins-2016-Cancerimmunolres
						1708	94167	25092			ND GBM	8	28.7	WT	+	vIII+	+
						0881	102944	58158			ND GBM	1.6	6.7	WT	+	-	+
						13209	219758	130837			ND GBM	45.1	48.3	WT	-	vIII+	NT
						0305	338637	136342			ND GBM	15.3	23.5	WT	+	-	Monosomy 10
						21828	217299	161630			ND GBM	3.9	6.3	WT	+	vIII+	-
						17232	154723	78626			ND GBM	57.6	71.3	WT	-	vIII+	-
						19539	255991	130180			ND GBM	2.6	30	WT	-	vIII+	+
						1607	343390	202627			ND GBM	9.7	20.73	WT	+	-	-
						10956	64085	47595			Rec GBM	0.5	11.4	WT	NT	NT	NT
						32204	139730	93710			Rec GBM	12.6	12.6	WT	+	-	Monosomy 10
						6815	59829	47244			Rec GBM	0.9	4.5	WT	NT	vIII+	NT
						27934	307083	148093			Rec GBM	85.8	85.8	WT	+	-	+
						33296	313916	157933			Rec GBM	1.2	8.1	WT	0-5%+	NT	+
						34730	209645	147360			Rec GBM	2.3	5.2	WT	0-10%+	NT	+
Author	Cancer Type	Tissue Type	Species	Data Description	Pubmed ID	Patient ID	TCR Sequence Number (PBMC)	TCR Clone Number (PBMC)			Tumor Type	Treatment	Ongoing Vismodegib treatment	Prior treatment	Response							Data Download Link
Yost et al.	BCC	PBMC	Homo Sapiens	TCR sequencing reveals that the expansion of T cell clones after immunotherapy did not derived from pre-existing tumor-infiltrating T lymphocytes and the expanded clones sonsited of novel clonotypes that had not previously been observed in the same tumor.	31359002	su001	136267	69048			BCC	Pembrolizumab	+	Vismodegib	Yes							https://clients.adaptivebiotech.com/pub/yost-2019-natmed
						su002	16721	3976			BCC	Pembrolizumab	-	Vismodegib	Yes
						su003	141457	41776			BCC	Pembrolizumab	-	Vismodegib	Yes
						su005	242120	40471			BCC	Pembrolizumab	-	Vismodegib	No
						su006	128345	52662			BCC	Pembrolizumab	+	Vismodegib	No
						su007	99531	39061			BCC	Pembrolizumab	-	Vismodegib	No
						su008	61027	21098			BCC	Pembrolizumab	+	Vismodegib	No
Author	Cancer Type	Tissue Type	Species	Data Description	Pubmed ID	Patient ID	TCR Sequence Number (PBMC)	TCR Clone Number (PBMC)	Age	Sex	Pre-treatment	Stage	Histology									Data Download Link
Beshanova, et al	Ovarian Cancer	PBMC	Homo Sapiens	TCR repertoire sequencing of multiple cancer types revealed diagnositic value of TCR in cancer detection.	32817363	GO413	109	94	NA	F	N	IIIc	HGSC									https://zenodo.org/record/3894880#.YUfwOrgzZhE
						GO414	135	103	NA	F	N	IIIc	HGSC
						GO494	166	126	NA	F	N	Iia	Clear cell ovarian cancer
						GO496	208	165	NA	F	N	Ia	Mucinous BOT
						GO498	127	102	NA	F	N	Ia	Serous BOT
						GO500	179	130	NA	F	N	Ia	Serous BOT
						GO508	150	121	NA	F	N	Ia	Serous BOT
						GO513	138	108	NA	F	N	Iic	Endometrioid ovarian cancer
						GO514	225	158	NA	F	N	IIIc	HGSC
						GO515	90	74	NA	F	N	IIb	HGSC
	Pancreatic Cancer					pancreas-1	210	154	60	M	No tx	IIB	Pancreas adenocarcinoma
						pancreas-4	158	113	66	F	Preop chemo	IIB	Pancreas adenocarcinoma
						pancreas-5	97	85	60	M			Pancreatic cyst
						pancreas-6	162	120	63	M	Preop chemo	IIA	Pancreas adenocarcinoma
						pancreas-7	144	114	63	F
						pancreas-16	153	116	67	M	Preop chemo + SBRT	IIA
						pancreas-17	122	99	60	M
						pancreas-19	170	133	78	F	Preop chemo + SBRT	III
	RCC					BP108	127	96	76	F	N	T1a	Clear cell RCC
						BP117	174	131	48	F	N	T1b	Clear cell RCC
						BP122	100	79	30	F	N	T1a	Clear cell unclassified
						BP130	183	135	54	M	N	T1a	Chromophobe RCC
						BP17	165	129	49	F	N	T1a	Clear cell RCC
						BP204	169	123	60	F	N	T1a	Clear cell RCC
						BP24	215	162	68	M	N	T1a	Papillary RCC
						BP49	132	105	45	M	N	T1a	Clear cell RCC
						BP69	255	180	51	F	N	T1a	Clear cell RCC
						BP78	235	167	76	F	N	T1b	Clear cell RCC
Author	Cancer Type	Tissue Type	Species	Data Description	Pubmed ID	Patient ID	TCR Sequence Number (PBMC)	TCR Clone Number (PBMC)														Data Download Link
Shitara et al.	Gastric Cancer	PBMC	Homo Sapiens	TCR repertoire sequencing of PBMC samples from gastric cancers shows that IT1208 monotherapy successfully depleted CD4+ T cells with a manageable safety profile and encouraging preliminary efficacy signals.	31340866	1	8902457	46128														https://www.ncbi.nlm.nih.gov/geo/query/acc.cgi?acc=GSE120101
						2	23111180	57176
						3	9267080	58724
						4	18398848	56308
						5	8267383	28596
						6	10494784	120996
						7	20676256	51188
						8	23147273	42121
						9	25169109	55231
						10	11573567	65233
						11	14840548	57151
Author	Cancer Type	Tissue Type	Species	Data Description	Pubmed ID	Patient ID	TCR Sequence Number (PBMC)	TCR Clone Number (PBMC)			Age	Age (Years)	WHO grade									Data Download Link
Plattern et al.	Glioma	PBMC	Homo Sapiens	TCR repertoire sequencing of PBMC samples in a vaccine based therapy clinical trail from IDH1 positive patients shows that tumor infiltrating CD40LG+ and CXCL13+ T helper cell clusters in a patient with pseudoprogression were dominated by a single IDH1(R132H)-reactive T cell receptor.	33762734	ID03	220058	142280			M	44	3									https://clients.adaptivebiotech.com/pub/platten-2021-nature
						ID04	229562	163357			F	40	3
						ID05	340832	201430			M	47	3
						ID06	187564	99668			F	46	4
						ID08	128456	54271			F	33	4
						ID09	44372	30873			F	43	4
						ID10	492660	367002			F	54	3
						ID11	175923	70914			M	39	3
						ID12	219781	111427			F	29	4
						ID13	360800	241924			M	35	3
						ID15	283230	186028			F	26	3
						ID17	325237	189495			F	46	3
						ID18	24019	21171			M	49	3
						ID20	455364	212351			M	25	3
						ID21	243384	171603			M	35	3
						ID22	162977	97118			F	35	4
						ID23	478594	207548			M	53	3
						ID24	646126	301177			M	46	3
						ID25	293444	102791			M	41	3
						ID26	307853	125056			M	34	4
						ID27	468098	229334			M	42	3
						ID28	179822	91419			M	40	3
						ID30	163199	81878			M	28	3
						ID31	233934	129736			M	56	3
						ID32	271747	188006			M	53	4
						ID33	402958	254512			F	54	3
Author	Cancer Type	Tissue Type	Species	Data Description	Pubmed ID	Patient ID	TCR Sequence Number (PBMC)	TCR Clone Number (PBMC)			Sex	Age	Race	CMV_Status	HLA							Data Download Link
Dean et al.	Healthy Donors	PBMC	Homo Sapiens	TCR repertoire sequences of 587 healthy donors with known CMV serostatus determined the pathogen exposure signatures.	28369038	HIP00110	1759471	56863			Male	55	Unknown	-	A24, A3, B7, B7							https://clients.adaptivebiotech.com/pub/Dean-2015-GenomeMed
						HIP00169	536538	49207			Male	41	Unknown	-	A1, A2, B37, B27
						HIP00594	1309066	88036			Male	21	White, Not Hispanic or Latino	+	A2, A32, B7, B61
						HIP00602	4019489	106310			Female	45	Unknown	-	A11, A2, B35, B51
						HIP00614	862119	54956			Male	27	White, Not Hispanic or Latino	-	A3, A29, B7, B7
						HIP00640	3048430	109276			Female	37	Unknown	-	A2, A68, B27, B44
						HIP00707	1304014	91487			Male	NA	Unknown	+	A29, A2, B44, B62
						HIP00710	380744	38531			Male	32	Unknown	-	A2, A3, B27, B7
						HIP00715	3579758	157735			Male	44	Unknown	-	A32, A32, B14, B60
						HIP00728	1009660	49185			Female	NA	Unknown	-	A2, A2, B51, B27
						HIP00734	1759776	53583			Female	32	Unknown	-	A2, A2, B44, B41
						HIP00761	1870216	81215			Female	33	Unknown	+	A29, A29, B44, B58
						HIP00769	2357269	107681			Female	23	Unknown	-	A32, A1, B44, B8
						HIP00771	3729763	172157			Male	35	White, Not Hispanic or Latino	-	A29, A2, B44, B7
						HIP00773	2303970	154652			Female	1	Unknown, Hispanic or Latino	-	A24, A3, B61, B8
						HIP00775	3011605	135138			Male	39	White, Not Hispanic or Latino	+	A1, A66, B57, B41
						HIP00777	2664335	139450			Male	22	Unknown	+	A2, A3, B27, B7
						HIP00779	757985	72506			Male	30	White, Not Hispanic or Latino	-	A1, A1, B8, B8
						HIP00805	3657486	183308			Male	55	Unknown	-	A2, A3, B44, B7
						HIP00813	748319	52561			Male	32	White, Not Hispanic or Latino	+	A2, A2, B51, B51
						HIP00819	2657826	82975			Male	29	Unknown	-	A2, A11, B44, B27
						HIP00822	3057355	73880			Female	38	Unknown	-	A3, A30, B7, B18
						HIP00825	2672722	174668			Female	10	White, Not Hispanic or Latino	-	A11, A25, B27, B58
						HIP00826	2223773	97445			Male	38	White, Not Hispanic or Latino	-	A23, A2, B49, B62
						HIP00832	2357395	117890			Female	NA	Unknown	-	A11, A1, B27, B8
						HIP00838	3361615	167552			Female	26	Unknown, Hispanic or Latino	+	A29, A33, B44, B14
						HIP00851	3777589	168876			Female	34	White, Not Hispanic or Latino	+	A24, A26, B7, B44
						HIP00869	3761522	161531			Female	NA	Unknown	-	A3, A3, B18, B35
						HIP00898	1137064	146910			Male	39	Unknown	+	A30, A2, B18, B39
						HIP00904	3724265	97326			Female	39	Unknown	-	A2, A2, B61, B27
						HIP00924	3754663	98518			Male	37	Unknown	+	A24, A2, B8, B51
						HIP00926	3860076	171037			Male	26	Unknown	-	A3, A2, B35, B51
						HIP00934	1119850	121474			Female	NA	Unknown	-	A11, A3, B35, B7
						HIP00951	430022	63858			Female	NA	Unknown	+	A24, A3, B39, B18
						HIP00971	3204310	187237			Female	51	Unknown	+	NA
						HIP00985	2854584	141176			Male	53	White, Not Hispanic or Latino	+	A2, A26, B27, B14
						HIP00997	2855122	137092			Male	29	Unknown	-	A2, A1, B62, B8
						HIP00999	3706745	162399			Male	NA	Unknown	-	A26, A2, B14, B44
						HIP01004	2378532	140071			Female	NA	Unknown	-	A1, A3, B8, B44
						HIP01022	833881	105948			Male	51	Unknown	-	A26, A2, B7, B39
						HIP01055	770036	31437			Female	29	Unknown	-	A29, A24, B44, B39
						HIP01091	2848989	99151			Female	56	White, Not Hispanic or Latino	+	NA
						HIP01129	712108	95942			Female	NA	Unknown	-	A30, A24, B13, B51
						HIP01140	3597731	133730			Male	NA	Unknown	-	A2, A3, B51, B35
						HIP01160	3347835	79920			Male	31	Unknown	-	A2, A3, B62, B51
						HIP01161	2268124	65732			Male	21	Unknown	-	NA
						HIP01162	3743714	112746			Male	NA	Unknown	-	A3, A3, B7, B8
						HIP01180	2831578	102504			Female	35	Unknown	-	A2, A25, B62, B18
						HIP01181	1351048	43614			Male	NA	Unknown	+	A1, A26, B8, B61
						HIP01197	3718504	137460			Male	NA	Unknown	-	A26, A1, B38, B8
						HIP01206	2326625	52837			Female	40	Unknown	-	A24, A3, B39, B51
						HIP01218	1048759	97142			Male	NA	Unknown	-	A29, A24, B62, B7
						HIP01219	1671943	108845			Female	44	Unknown	+	NA
						HIP01220	3811153	97679			Male	49	Unknown	+	A2, A32, B60, B44
						HIP01223	3922501	146561			Male	27	Unknown	+	A2, A34, B14, B44
						HIP01232	1294910	83156			Male	54	Unknown	+	A2, A1, B39, B57
						HIP01253	743653	87751			Male	47	Unknown	-	NA
						HIP01255	4120271	176649			Male	NA	Unknown	+	A2, A24, B35, B39
						HIP01264	3002060	142785			Male	NA	Unknown	-	A3, A2, B7, B62
						HIP01266	1215116	147490			Male	32	Unknown	-	A11, A11, B55, B35
						HIP01298	3885235	123432			Male	36	Unknown	Unknown	A2, A30, B62, B13
						HIP01313	3024958	108364			Male	32	Unknown	-	A24, A1, B7, B8
						HIP01359	506119	76526			Female	37	Unknown	-	A2, A2, B44, B18
						HIP01384	3778065	62785			Male	NA	Unknown	+	A30, A29, B13, B45
						HIP01391	3322766	87560			Male	43	Unknown	-	A2, A33, B44, B14
						HIP01392	3746715	93258			Female	45	Unknown	-	A2, A29, B18, B44
						HIP01393	4133029	142435			Female	25	Unknown	-	A2, A1, B51, B8
						HIP01465	3452112	91615			Female	NA	Unknown	+	A23, A23, B49, B44
						HIP01470	1606971	113126			Male	30	Unknown	+	A1, A1, B8, B8
						HIP01499	842947	49125			Female	NA	Unknown	-	A24, A30, B7, B51
						HIP01501	209557	22612			Male	NA	Unknown	+	A32, A1, B60, B8
						HIP01571	2995911	79509			Male	NA	Unknown	-	A1, A2, B63, B51
						HIP01582	2470144	56713			Female	NA	Unknown	-	A31, A2, B7, B27
						HIP01596	1461907	96315			Male	48	Unknown	-	NA
						HIP01597	2578268	109442			Male	27	Unknown	-	NA
						HIP01765	411059	31233			Female	48	Unknown	+	NA
						HIP01795	4143743	87484			Female	NA	Unknown	-	A2, A3, B44, B14
						HIP01797	3035962	97338			Male	35	Unknown	-	A1, A30, B8, B57
						HIP01798	3971162	116482			Male	NA	Unknown	-	A26, A2, B49, B7
						HIP01805	2254596	156787			Female	NA	Unknown	-	A1, A1, B35, B13
						HIP01820	1882828	110676			Male	27	Unknown	-	A30, A1, B44, B13
						HIP01850	2325404	102885			Female	33	Unknown	+	A2, A30, B18, B18
						HIP01856	1348823	70725			Male	NA	Unknown	+	A2, A2, B44, B44
						HIP01865	667046	26940			Male	NA	Unknown	+	A29, A2, B13, B35
						HIP01867	831320	127318			Male	NA	Unknown	-	A2, A29, B55, B51
						HIP01870	1953848	89767			Male	46	Unknown	-	A3, A24, B7, B37
						HIP01947	764125	110226			Female	NA	Unknown	+	A1, A2, B8, B27
						HIP02024	3535678	149839			Male	51	Unknown	+	A68, A24, B55, B51
						HIP02078	3592706	108437			Male	27	Unknown	+	A30, A11, B39, B35
						HIP02090	838939	116028			Male	14	White, Not Hispanic or Latino	-	A2, A26, B35, B38
						HIP02103	1713303	167838			Male	10	White, Not Hispanic or Latino	-	A11, A31, B7, B7
						HIP02112	3438709	238445			Female	6	White, Not Hispanic or Latino	-	A2, A2, B15, B7
						HIP02126	1330985	156446			Female	13	White, Not Hispanic or Latino	+	A24, A2, B55, B15
						HIP02271	3893414	118390			Female	54	White, Not Hispanic or Latino	+	NA
						HIP02663	1081574	80730			Male	NA	Unknown	+	A29, A24, B44, B7
						HIP02734	2162190	48242			Female	24	Unknown	-	A3, A26, B62, B56
						HIP02737	3075200	156895			Male	44	Unknown	-	A3, A2, B35, B38
						HIP02742	2967925	54275			Male	NA	Unknown	-	A11, A2, B18, B62
						HIP02780	456136	78222			Female	NA	Unknown	-	NA
						HIP02790	598090	57899			Female	11	Unknown, Hispanic or Latino	+	NA
						HIP02805	3744768	125857			Male	NA	Unknown	-	A31, A1, B35, B57
						HIP02811	3529364	118702			Female	34	White, Not Hispanic or Latino	-	A1, A24, B8, B35
						HIP02820	3560773	163827			Female	29	Unknown	-	A1, A26, B58, B38
						HIP02848	744031	22379			Male	NA	Unknown	-	A3, A1, B60, B8
						HIP02855	3813719	242078			Female	NA	Unknown	-	A2, A2, B7, B60
						HIP02873	1278145	113287			Female	NA	Unknown	+	A2, A23, B60, B44
						HIP02875	1704016	119968			Male	NA	Unknown	-	A1, A11, B8, B55
						HIP02877	436582	35602			Male	42	Unknown	-	A33, A26, B14, B35
						HIP02928	2232355	144388			Male	NA	Unknown	+	A2, A33, B50, B14
						HIP02931	1218528	81188			Male	34	White, Not Hispanic or Latino	-	A2, A3, B51, B27
						HIP02947	2848059	173102			Female	39	Unknown	+	A2, A24, B38, B51
						HIP02962	3506097	110459			Female	61	White, Not Hispanic or Latino	+	A29, A1, B45, B62
						HIP02997	3605306	69205			Male	NA	Unknown	+	A29, A1, B7, B57
						HIP03004	2721742	141010			Female	42	Unknown	-	A1, A25, B8, B44
						HIP03099	2277005	108356			Female	38	Unknown	-	A2, A24, B44, B62
						HIP03107	750206	33223			Male	36	White, Not Hispanic or Latino	-	A1, A11, B17, B62
						HIP03111	7108725	97112			Male	26	White, Not Hispanic or Latino	-	A1, A29, B8, B51
						HIP03125	2427062	127822			Male	46	Unknown	-	NA
						HIP03184	111309	22632			Female	59	White, Not Hispanic or Latino	-	A1, A2, B51, B44
						HIP03194	861418	59988			Female	36	White, Not Hispanic or Latino	+	NA
						HIP03197	1442806	98231			Male	28	White, Not Hispanic or Latino	-	NA
						HIP03216	1173282	65063			Female	48	White, Not Hispanic or Latino	+	NA
						HIP03228	2649025	170478			Male	8	White, Not Hispanic or Latino	-	A24, A1, B18, B7
						HIP03233	2432907	130021			Male	39	American Indian or Alaska Native, Not Hispanic or Latino	+	A2, A24, B57, B61
						HIP03236	1996364	167063			Female	23	White, Not Hispanic or Latino	-	A24, A31, B18, B60
						HIP03275	1430403	114246			Female	54	White, Not Hispanic or Latino	+	A3, A11, B7, B55
						HIP03370	2538680	168089			Male	41	White, Not Hispanic or Latino	+	A2, A1, B7, B52
						HIP03378	1412005	110907			Male	60	White, Not Hispanic or Latino	+	A1, A68, B8, B14
						HIP03381	2148043	80488			Female	42	White, Not Hispanic or Latino	+	A2, A24, B51, B44
						HIP03383	930032	70325			Male	NA	White, Not Hispanic or Latino	-	A2, A32, B51, B44
						HIP03385	856854	77471			Male	55	White, Not Hispanic or Latino	-	A2, A3, B60, B27
						HIP03484	1067638	67065			Male	46	White, Not Hispanic or Latino	-	A2, A2, B7, B58
						HIP03494	758919	121820			Female	28	White, Not Hispanic or Latino	-	A1, A24, B37, B18
						HIP03495	1046120	126466			Female	62	White, Not Hispanic or Latino	+	A2, A2, B62, B62
						HIP03502	2219240	160182			Male	42	White, Not Hispanic or Latino	-	A24, A30, B38, B38
						HIP03505	1242853	70034			Male	49	Unknown	-	A2, A2, B8, B60
						HIP03511	2312035	111364			Male	48	White, Not Hispanic or Latino	+	A23, A2, B7, B27
						HIP03591	510623	42275			Male	36	White, Not Hispanic or Latino	-	A1, A24, B8, B35
						HIP03592	2052929	173820			Male	34	White, Not Hispanic or Latino	-	A32, A2, B39, B7
						HIP03597	3332633	141270			Female	39	White, Not Hispanic or Latino	-	A2, A1, B51, B8
						HIP03618	3930437	95519			Male	62	White, Not Hispanic or Latino	+	A2, A2, B35, B44
						HIP03628	454025	91106			Male	NA	Unknown	+	A11, A2, B14, B51
						HIP03630	1254709	93956			Male	46	American Indian or Alaska Native, Not Hispanic or Latino	+	A68, A2, B61, B27
						HIP03651	2972143	131001			Female	38	White, Not Hispanic or Latino	-	A3, A24, B7, B44
						HIP03677	1879748	164045			Female	7	White, Not Hispanic or Latino	+	A24, A33, B63, B58
						HIP03678	14566616	62758			Female	39	White, Not Hispanic or Latino	-	A24, A1, B62, B8
						HIP03685	263782	41425			Female	42	Unknown	-	A2, A24, B8, B39
						HIP03693	2908027	158692			Female	32	Unknown	-	A3, A31, B51, B60
						HIP03695	459559	72918			Male	29	White, Not Hispanic or Latino	+	A23, A2, B41, B58
						HIP03720	3043202	84519			Male	38	Unknown	+	A2, A26, B60, B7
						HIP03732	3969209	89101			Male	47	Unknown	-	A24, A2, B44, B55
						HIP03746	925313	130694			Male	42	Unknown	-	NA
						HIP03807	3661237	96087			Female	46	Unknown	+	A1, A24, B8, B51
						HIP03812	2110549	145323			Male	NA	Unknown	-	A29, A1, B44, B8
						HIP03814	2892147	191279			Male	NA	Unknown	-	NA
						HIP04455	442204	50710			Male	55	White, Not Hispanic or Latino	+	A1, A24, B38, B35
						HIP04464	614816	78868			Female	17	Unknown, Hispanic or Latino	+	A28, A26, B61, B38
						HIP04471	1508411	100759			Female	27	Unknown	-	A30, A3, B35, B13
						HIP04475	2850003	151127			Female	55	White, Not Hispanic or Latino	+	A33, A32, B14, B51
						HIP04480	1097650	101632			Female	33	Unknown	-	A1, A2, B8, B27
						HIP04498	4012045	137917			Female	42	Unknown, Hispanic or Latino	-	A3, A24, B14, B41
						HIP04509	2920447	80152			Female	26	White, Not Hispanic or Latino	+	A3, A2, B14, B7
						HIP04510	3170412	59093			Male	49	Unknown, Hispanic or Latino	+	A1, A30, B14, B35
						HIP04511	632495	71135			Male	NA	Unknown	+	A2, A24, B44, B62
						HIP04527	1672980	81710			Female	54	White, Not Hispanic or Latino	+	A1, A2, B8, B62
						HIP04532	1952386	157368			Male	25	White, Not Hispanic or Latino	-	A24, A2, B51, B7
						HIP04545	2124640	90372			Male	44	White, Not Hispanic or Latino	-	A11, A1, B35, B8
						HIP04552	2629873	149606			Female	19	White, Not Hispanic or Latino	-	A1, A11, B58, B35
						HIP04555	3133410	175322			Female	15	White, Not Hispanic or Latino	+	A24, A2, B18, B44
						HIP04576	831254	115467			Male	15	White, Not Hispanic or Latino	-	A30, A2, B18, B7
						HIP04578	3032119	139471			Male	42	White, Not Hispanic or Latino	+	A3, A24, B7, B7
						HIP04597	3859117	117198			Female	42	White, Not Hispanic or Latino	-	A2, A29, B60, B7
						HIP04605	3751273	135254			Male	56	White, Not Hispanic or Latino	+	A26, A1, B22, B8
						HIP04611	2713856	144362			Male	30	White, Not Hispanic or Latino	-	A1, A11, B37, B37
						HIP04634	3133057	142217			Female	10	White, Not Hispanic or Latino	+	A1, A24, B8, B38
						HIP04958	56521	15589			Male	25	White, Not Hispanic or Latino	-	A2, A2, B60, B51
						HIP05311	2822432	57181			Female	48	Black or African American, Not Hispanic or Latino	+	A74, A2, B70, B53
						HIP05331	3387630	69299			Female	42	Unknown	+	A68, A24, B44, B18
						HIP05377	1320662	97728			Male	39	White, Not Hispanic or Latino	-	A1, A31, B8, B49
						HIP05388	3261157	126426			Male	37	White, Not Hispanic or Latino	-	A1, A3, B8, B49
						HIP05390	3404256	144642			Male	45	White, Not Hispanic or Latino	-	A2, A25, B70, B7
						HIP05398	933075	114885			Male	18	White, Not Hispanic or Latino	-	A3, A3, B7, B51
						HIP05405	4591773	133400			Male	40	White, Not Hispanic or Latino	+	A24, A30, B18, B18
						HIP05409	3616412	166777			Male	16	White, Not Hispanic or Latino	-	A3, A3, B35, B35
						HIP05434	3084165	97411			Male	36	White, Not Hispanic or Latino	+	A3, A3, B35, B35
						HIP05437	1528058	140555			Male	28	White, Not Hispanic or Latino	+	A26, A11, B35, B62
						HIP05444	2278535	178034			Female	38	Unknown	-	A1, A24, B8, B44
						HIP05455	805066	78257			Male	31	Unknown	+	A33, A24, B14, B5
						HIP05460	1145799	48112			Female	50	White, Not Hispanic or Latino	+	A1, A3, B57, B49
						HIP05467	1113004	31614			Female	34	White, Not Hispanic or Latino	+	A2, A29, B44, B44
						HIP05524	1719732	38068			Male	36	Unknown	-	A1, A30, B8, B13
						HIP05533	4278088	143744			Female	22	White, Not Hispanic or Latino	-	A2, A2, B44, B14
						HIP05535	2942085	128758			Female	25	White, Not Hispanic or Latino	+	A2, A2, B57, B44
						HIP05540	957560	107515			Male	21	Unknown	-	A3, A24, B7, B7
						HIP05551	3467168	87848			Male	48	White, Not Hispanic or Latino	+	A2, A3, B44, B8
						HIP05552	1109158	134594			Female	53	White, Not Hispanic or Latino	-	A24, A68, B8, B44
						HIP05559	4057560	150744			Female	21	White, Not Hispanic or Latino	+	A2, A3, B5, B7
						HIP05561	580418	80630			Male	50	White, Not Hispanic or Latino	-	A1, A25, B8, B8
						HIP05563	2897248	68751			Male	66	White, Not Hispanic or Latino	+	A2, A31, B62, B60
						HIP05574	2717068	128287			Male	9	White, Not Hispanic or Latino	-	A2, A23, B7, B7
						HIP05578	3489722	131474			Female	29	White, Not Hispanic or Latino	-	A3, A30, B14, B51
						HIP05590	2686708	34019			Female	49	White, Not Hispanic or Latino	+	A2, A23, B7, B44
						HIP05595	833831	44687			Male	32	White, Not Hispanic or Latino	+	A68, A23, B51, B13
						HIP05665	281696	57482			Female	33	White, Not Hispanic or Latino	-	A2, A3, B57, B7
						HIP05757	701512	45394			Female	42	Unknown	-	A1, A34, B8, B14
						HIP05763	193896	566			Male	41	Unknown	-	A24, A26, B7, B7
						HIP05815	593098	75845			Male	NA	Unknown	+	A1, A2, B61, B7
						HIP05817	730166	120934			Female	NA	Unknown	-	A24, A2, B38, B44
						HIP05832	27251842	58625			Male	54	White, Not Hispanic or Latino	+	A1, A1, B51, B7
						HIP05838	1436552	145613			Female	36	White, Not Hispanic or Latino	-	A2, A1, B44, B8
						HIP05841	2281695	135939			Male	33	White, Not Hispanic or Latino	+	A2, A3, B44, B27
						HIP05934	185106	37963			Male	33	White, Not Hispanic or Latino	-	A32, A24, B8, B39
						HIP05941	1478630	117180			Male	25	White, Not Hispanic or Latino	-	A2, A3, B7, B51
						HIP05942	4464397	145614			Female	34	White, Not Hispanic or Latino	+	A3, A11, B8, B8
						HIP05948	371548	60582			Female	35	White, Not Hispanic or Latino	-	A2, A2, B41, B60
						HIP05960	4376934	138894			Male	NA	Unknown	+	A2, A11, B7, B7
						HIP06191	1054116	96813			Male	30	Unknown	-	A24, A1, B35, B57
						HIP07754	13720364	206129			Female	32	Unknown	-	A3, A24, B40, B35
						HIP08076	2690536	150339			Female	NA	Unknown	-	A23, A32, B49, B35
						HIP08223	1452863	94847			Female	NA	White, Not Hispanic or Latino	-	A25, A3, B18, B14
						HIP08230	669855	101621			Female	35	Unknown	-	A29, A24, B44, B62
						HIP08236	3590560	198172			Male	23	White, Not Hispanic or Latino	-	A2, A24, B60, B7
						HIP08305	4916176	105230			Male	40	White, Not Hispanic or Latino	+	A24, A2, B35, B62
						HIP08337	3395819	69809			Female	50	Unknown, Hispanic or Latino	+	A68, A3, B49, B63
						HIP08339	959218	109886			Male	19	White, Not Hispanic or Latino	-	A1, A3, B8, B7
						HIP08345	1460585	130742			Male	NA	Unknown	-	A26, A1, B38, B8
						HIP08346	2786091	179540			Male	45	Unknown	-	A3, A2, B60, B51
						HIP08389	2866122	178664			Male	29	White, Not Hispanic or Latino	-	A1, A2, B35, B60
						HIP08399	1427673	129449			Male	47	White, Not Hispanic or Latino	-	A3, A24, B7, B49
						HIP08400	3647622	114994			Female	45	White, Not Hispanic or Latino	+	A2, A2, B57, B27
						HIP08439	3789479	195099			Female	23	Unknown	-	A1, A2, B8, B40
						HIP08499	1953512	185838			Male	41	Unknown	+	NA
						HIP08507	3395959	127676			Female	46	Unknown	-	A1, A30, B44, B18
						HIP08521	2165841	168234			Female	39	White, Not Hispanic or Latino	+	A24, A1, B7, B37
						HIP08596	552762	48092			Female	61	Unknown	+	A1, A3, B8, B18
						HIP08598	4008540	171491			Male	40	Unknown	+	A3, A31, B8, B7
						HIP08653	2428681	146100			Female	52	White, Not Hispanic or Latino	+	A1, A2, B8, B7
						HIP08702	3569523	118349			Male	NA	Unknown	+	A1, A1, B8, B8
						HIP08710	898255	86872			Male	NA	Unknown	-	A2, A32, B27, B14
						HIP08711	1810588	127205			Female	NA	Unknown	-	A23, A24, B7, B7
						HIP08725	1421184	91390			Female	26	Unknown	+	A1, A11, B8, B7
						HIP08792	2981794	136393			Male	51	White, Not Hispanic or Latino	+	A29, A31, B44, B7
						HIP08805	2743048	222848			Female	3	White, Not Hispanic or Latino	-	A68, A68, B35, B7
						HIP08816	1592833	95589			Male	37	Unknown	-	A2, A23, B7, B44
						HIP08821	808183	51907			Female	55	White, Not Hispanic or Latino	+	A30, A29, B13, B57
						HIP08827	1645631	71267			Male	42	White, Not Hispanic or Latino	+	A31, A32, B15, B62
						HIP08888	2250395	158658			Female	46	Unknown	-	A11, A3, B52, B7
						HIP08890	3348615	99720			Female	NA	Unknown	+	A3, A1, B7, B57
						HIP08972	2364928	88317			Male	51	White, Not Hispanic or Latino	-	A3, A2, B56, B51
						HIP08977	2126297	157438			Male	24	White, Not Hispanic or Latino	-	A2, A1, B18, B57
						HIP08986	2453586	110464			Male	34	White, Not Hispanic or Latino	+	A2, A3, B62, B7
						HIP08989	4011508	169775			Male	50	White, Not Hispanic or Latino	-	A3, A26, B7, B44
						HIP09001	1732794	178900			Female	8	White, Not Hispanic or Latino	-	A2, A2, B44, B61
						HIP09020	4735839	85223			Female	58	White, Not Hispanic or Latino	+	A3, A2, B7, B27
						HIP09022	3128669	125695			Female	47	White, Not Hispanic or Latino	+	A1, A3, B8, B62
						HIP09026	3570743	111938			Male	39	Black or African American, Not Hispanic or Latino	+	A3, A68, B41, B58
						HIP09029	2914226	172471			Female	25	White, Not Hispanic or Latino	-	A2, A24, B44, B35
						HIP09041	440492	60949			Female	54	White, Not Hispanic or Latino	-	A1, A2, B8, B8
						HIP09046	2891743	119659			Male	43	White, Not Hispanic or Latino	-	A26, A11, B38, B35
						HIP09051	3468626	90505			Female	51	Unknown	+	A3, A33, B7, B51
						HIP09062	2212130	153121			Female	27	White, Not Hispanic or Latino	+	A1, A11, B27, B57
						HIP09097	3518177	69788			Male	46	Unknown	-	A1, A3, B15, B15
						HIP09118	1255067	153952			Male	NA	Unknown	-	A24, A1, B7, B62
						HIP09119	848883	86151			Female	NA	Unknown	+	A3, A2, B14, B51
						HIP09122	1962347	119574			Female	NA	Unknown	+	A26, A11, B48, B75
						HIP09150	624450	93485			Male	NA	Unknown	+	A2, A29, B60, B44
						HIP09159	2093677	55984			Female	36	Unknown	-	A24, A32, B44, B62
						HIP09190	865780	87124			Female	NA	Unknown	+	A31, A11, B51, B7
						HIP09235	2958377	119461			Male	51	White, Not Hispanic or Latino	+	A2, A2, B35, B44
						HIP09253	2176848	145729			Male	52	White, Not Hispanic or Latino	-	A1, A2, B60, B57
						HIP09284	2218332	104450			Female	NA	Unknown	-	A1, A3, B7, B51
						HIP09344	2024680	146390			Female	35	American Indian or Alaska Native, Not Hispanic or Latino	-	A24, A31, B35, B48
						HIP09364	625034	83205			Male	15	Black or African American, Not Hispanic or Latino	+	A32, A2, B18, B53
						HIP09365	1859044	144868			Female	43	Unknown, Hispanic or Latino	+	A28, A2, B53, B35
						HIP09366	1028308	32547			Female	22	Unknown	+	A3, A29, B7, B44
						HIP09430	2866604	104071			Female	23	Asian, Not Hispanic or Latino	+	A2, A26, B40, B8
						HIP09559	1481895	167531			Female	27	Asian, Not Hispanic or Latino	-	A11, A33, B35, B58
						HIP09624	583539	65083			Female	22	Unknown, Hispanic or Latino	+	A24, A3, B15, B18
						HIP09681	437185	49580			Female	32	Unknown, Hispanic or Latino	+	A3, A11, B18, B35
						HIP09775	1056788	77313			Male	37	Asian, Not Hispanic or Latino	+	A11, A34, B15, B38
						HIP09789	4113656	171826			Female	32	Asian, Not Hispanic or Latino	+	A1, A11, B37, B13
						HIP10358	2418458	130853			Female	32	White, Not Hispanic or Latino	-	A1, A2, B8, B50
						HIP10376	3618854	60521			Female	35	White, Not Hispanic or Latino	-	A3, A23, B35, B44
						HIP10377	4178170	199635			Female	61	White, Not Hispanic or Latino	+	A1, A3, B8, B35
						HIP10389	3334266	107900			Male	50	White, Not Hispanic or Latino	-	A2, A3, B37, B51
						HIP10408	3962714	151560			Female	53	White, Not Hispanic or Latino	+	A24, A68, B35, B18
						HIP10424	540399	35982			Female	37	Unknown	+	A24, A2, B7, B62
						HIP10443	2694902	110245			Female	55	Unknown	+	A3, A29, B7, B44
						HIP10445	3245457	99734			Female	49	White, Not Hispanic or Latino	-	A23, A2, B63, B51
						HIP10447	3223059	130084			Male	NA	Unknown, Hispanic or Latino	-	A2, A30, B60, B13
						HIP10480	3718956	150797			Female	11	Unknown	+	A3, A3, B50, B55
						HIP10507	3316833	103913			Male	34	White, Not Hispanic or Latino	+	NA
						HIP10514	1367375	136297			Male	34	White, Not Hispanic or Latino	-	A2, A68, B35, B60
						HIP10545	244709	40029			Female	33	White, Not Hispanic or Latino	-	A2, A31, B62, B35
						HIP10564	977576	118813			Female	45	White, Not Hispanic or Latino	-	A26, A24, B38, B48
						HIP10568	3524730	101984			Female	49	White, Not Hispanic or Latino	+	A2, A3, B60, B13
						HIP10597	575052	80054			Male	27	White, Not Hispanic or Latino	-	NA
						HIP10602	1623122	119699			Female	44	White, Not Hispanic or Latino	-	NA
						HIP10639	1150635	116876			Male	51	White, Not Hispanic or Latino	-	A1, A2, B18, B44
						HIP10669	3830771	132982			Male	32	White, Not Hispanic or Latino	+	A1, A30, B8, B13
						HIP10694	366873	32417			Female	42	White, Not Hispanic or Latino	-	A24, A26, B8, B57
						HIP10716	3400939	162565			Female	61	White, Not Hispanic or Latino	+	A2, A3, B15, B7
						HIP10726	642852	103143			Female	25	White, Not Hispanic or Latino	-	A2, A3, B44, B52
						HIP10730	3778250	86837			Male	65	White, Not Hispanic or Latino	-	A1, A2, B8, B52
						HIP10746	529083	75804			Male	14	White, Not Hispanic or Latino	-	A25, A23, B7, B44
						HIP10759	636588	84378			Female	46	White, Not Hispanic or Latino	-	A2, A32, B15, B35
						HIP10787	1223323	76648			Female	41	White, Not Hispanic or Latino	+	A31, A1, B40, B50
						HIP10814	3156158	143295			Male	NA	Unknown	+	A32, A3, B35, B7
						HIP10815	381208	43063			Male	NA	Unknown	-	A2, A11, B14, B35
						HIP10817	446605	59673			Male	26	White, Not Hispanic or Latino	+	A3, A2, B60, B62
						HIP10820	863645	122790			Male	32	Unknown	-	A24, A2, B35, B35
						HIP10821	1577457	115916			Male	54	White, Not Hispanic or Latino	-	A2, A26, B55, B55
						HIP10823	1225859	112747			Male	35	Unknown	-	A2, A24, B27, B44
						HIP10846	2225748	199862			Unknown	NA	Unknown	Unknown	A29, A26, B51, B35
						HIP11058	3678867	150030			Male	NA	Unknown	-	A2, A24, B44, B7
						HIP11513	951713	139952			Female	9	Native Hawaiian or other Pacific Islander, Not Hispanic or Latino	+	A34, A24, B40, B15
						HIP11518	3197056	133505			Female	42	Unknown, Hispanic or Latino	+	A31, A26, B35, B38
						HIP11553	2885109	113159			Male	8	Asian, Not Hispanic or Latino	-	A34, A26, B38, B38
						HIP11613	1608563	127500			Female	61	Asian, Not Hispanic or Latino	+	A24, A24, B38, B40
						HIP11649	3506217	110018			Female	47	Asian, Not Hispanic or Latino	+	A24, A24, B35, B38
						HIP11711	1232450	58721			Male	35	Unknown	+	A24, A24, B51, B51
						HIP11717	1293589	68706			Male	71	Unknown	+	A2, A2, B54, B48
						HIP11758	3320870	138524			Male	35	Asian, Not Hispanic or Latino	+	A26, A2, B54, B40
						HIP11774	796411	63585			Female	66	Asian, Not Hispanic or Latino	+	A26, A33, B35, B51
						HIP11784	3488709	55412			Male	34	Asian, Not Hispanic or Latino	+	A1, A3, B37, B35
						HIP11845	335437	53197			Female	29	White, Not Hispanic or Latino	-	A1, A1, B8, B8
						HIP11857	1498983	110734			Female	51	White, Not Hispanic or Latino	+	A2, A1, B51, B8
						HIP11937	2725825	136092			Female	55	Black or African American, Not Hispanic or Latino	+	A2, A68, B7, B8
						HIP11989	4468906	146737			Male	57	White, Not Hispanic or Latino	+	A11, A24, B51, B44
						HIP12034	2263291	204989			Female	2	White, Not Hispanic or Latino	-	A24, A24, B51, B7
						HIP12088	3319644	158479			Female	58	Unknown	-	A1, A30, B57, B18
						HIP12091	721994	68711			Male	47	Unknown	-	A2, A3, B7, B14
						HIP12097	3598082	112423			Male	NA	Unknown	+	A68, A29, B14, B44
						HIP12099	3241861	111226			Male	18	American Indian or Alaska Native, Not Hispanic or Latino	+	A2, A68, B44, B60
						HIP12123	1745088	102032			Female	40	White, Not Hispanic or Latino	+	A2, A31, B44, B37
						HIP12129	537473	79663			Male	34	White, Not Hispanic or Latino	-	A24, A1, B35, B39
						HIP12143	2629674	110405			Male	42	White, Not Hispanic or Latino	-	A11, A25, B44, B18
						HIP12165	1603527	45679			Male	17	American Indian or Alaska Native, Not Hispanic or Latino	+	A2, A24, B27, B35
						HIP12527	1127597	96620			Male	46	White, Not Hispanic or Latino	-	A29, A25, B44, B38
						HIP12533	3445833	137499			Male	48	White, Not Hispanic or Latino	-	A2, A24, B60, B8
						HIP12534	2163846	63404			Female	50	Unknown	+	A2, A25, B44, B51
						HIP12538	3454614	139591			Male	24	White, Not Hispanic or Latino	-	A24, A26, B35, B38
						HIP12703	5475416	113329			Male	65	White, Not Hispanic or Latino	+	A1, A68, B47, B18
						HIP12743	4629225	54407			Female	64	White, Not Hispanic or Latino	+	A1, A2, B8, B60
						HIP12900	2570894	111210			Male	28	Black or African American, Not Hispanic or Latino	+	A2, A33, B15, B7
						HIP12980	3671321	124404			Male	45	White, Not Hispanic or Latino	+	A1, A24, B8, B18
						HIP13015	2309910	182813			Male	39	White, Not Hispanic or Latino	-	A1, A2, B57, B7
						HIP13122	949121	116617			Female	41	White, Not Hispanic or Latino	-	A2, A3, B7, B44
						HIP13142	2347586	182706			Female	46	White, Not Hispanic or Latino	-	A2, A24, B44, B44
						HIP13157	2927149	100982			Male	31	Black or African American, Not Hispanic or Latino	+	A68, A68, B44, B41
						HIP13168	668639	90568			Female	NA	Unknown	-	A66, A2, B41, B44
						HIP13176	1770098	156610			Female	36	White, Not Hispanic or Latino	+	A25, A1, B18, B8
						HIP13178	2669085	90886			Female	21	White, Not Hispanic or Latino	-	A1, A1, B37, B14
						HIP13183	1433003	126552			Male	NA	Unknown	-	A1, A2, B37, B44
						HIP13185	3077153	122781			Male	34	White, Not Hispanic or Latino	-	A2, A2, B44, B51
						HIP13193	239771	31485			Male	NA	Unknown	-	A2, A29, B14, B45
						HIP13198	3216023	60601			Male	49	White, Not Hispanic or Latino	-	A2, A1, B61, B8
						HIP13206	220330	46107			Female	NA	Unknown	-	A30, A2, B13, B7
						HIP13209	1250408	84514			Female	39	White, Not Hispanic or Latino	-	A3, A1, B7, B8
						HIP13214	2455419	130511			Female	43	White, Not Hispanic or Latino	+	A3, A29, B7, B27
						HIP13217	2407154	80342			Male	33	White, Not Hispanic or Latino	+	A30, A2, B13, B44
						HIP13220	665432	57745			Male	NA	Unknown	+	A26, A30, B35, B13
						HIP13227	2164428	59908			Female	31	White, Not Hispanic or Latino	+	A3, A33, B45, B14
						HIP13228	3164256	152491			Male	NA	White, Not Hispanic or Latino	-	A2, A3, B61, B7
						HIP13230	181988	30627			Female	46	White, Not Hispanic or Latino	+	A1, A2, B8, B44
						HIP13233	1428299	120561			Male	29	White, Not Hispanic or Latino	+	A1, A2, B8, B51
						HIP13244	2220063	102220			Male	39	White, Not Hispanic or Latino	-	A1, A24, B44, B8
						HIP13245	4173379	91190			Male	NA	Unknown	+	NA
						HIP13251	420150	75986			Male	40	White, Not Hispanic or Latino	-	A3, A23, B7, B49
						HIP13252	3912589	111448			Female	NA	Unknown	-	A2, A3, B60, B35
						HIP13256	1261066	93634			Male	65	White, Not Hispanic or Latino	-	A1, A1, B8, B57
						HIP13263	1637370	82755			Female	40	White, Not Hispanic or Latino	-	A3, A31, B7, B27
						HIP13265	3510195	198642			Male	NA	Unknown	-	A1, A2, B52, B44
						HIP13274	2534750	179937			Female	36	White, Not Hispanic or Latino	-	A11, A11, B8, B14
						HIP13276	955075	101866			Male	53	White, Not Hispanic or Latino	-	A2, A1, B7, B8
						HIP13284	941189	61231			Male	11	White, Not Hispanic or Latino	-	A68, A1, B55, B8
						HIP13291	2252202	149558			Female	34	White, Not Hispanic or Latino	+	A2, A2, B27, B18
						HIP13294	1797002	123395			Male	39	White, Not Hispanic or Latino	-	A68, A2, B8, B44
						HIP13296	494538	61557			Female	34	White, Not Hispanic or Latino	+	A32, A2, B49, B44
						HIP13303	2478799	124963			Male	NA	Unknown	-	A1, A26, B8, B38
						HIP13306	2506292	102786			Male	30	Unknown, Hispanic or Latino	+	A2, A68, B14, B49
						HIP13309	2815192	187415			Female	33	White, Not Hispanic or Latino	+	A25, A33, B8, B35
						HIP13311	3106178	100177			Male	31	White, Not Hispanic or Latino	+	A31, A2, B60, B62
						HIP13318	781509	68360			Female	NA	Unknown	+	A3, A3, B14, B14
						HIP13319	461527	58627			Male	37	White, Not Hispanic or Latino	-	A2, A1, B57, B14
						HIP13324	3681449	149230			Female	55	White, Not Hispanic or Latino	+	A3, A11, B7, B35
						HIP13325	3422629	183296			Male	42	White, Not Hispanic or Latino	+	A1, A2, B8, B62
						HIP13350	2020076	110454			Male	36	White, Not Hispanic or Latino	-	A23, A29, B7, B38
						HIP13352	3992130	141840			Female	43	White, Not Hispanic or Latino	+	A24, A32, B35, B62
						HIP13355	3962006	169613			Male	39	White, Not Hispanic or Latino	+	A3, A2, B62, B62
						HIP13360	964839	99180			Female	44	White, Not Hispanic or Latino	+	A2, A2, B44, B49
						HIP13361	806623	93706			Female	20	Unknown, Hispanic or Latino	+	A23, A68, B49, B48
						HIP13363	3856421	112287			Male	32	White, Not Hispanic or Latino	-	A1, A32, B8, B18
						HIP13370	2956157	126471			Female	65	White, Not Hispanic or Latino	-	A3, A26, B7, B7
						HIP13376	2383316	178799			Male	14	White, Not Hispanic or Latino	-	A29, A29, B44, B14
						HIP13383	1763463	116202			Male	44	White, Not Hispanic or Latino	-	A3, A24, B35, B44
						HIP13396	3878803	179944			Female	56	White, Not Hispanic or Latino	+	A2, A1, B73, B57
						HIP13402	415601	29345			Female	NA	Unknown	-	A30, A3, B13, B7
						HIP13414	1441240	85897			Female	48	White, Not Hispanic or Latino	+	A3, A24, B35, B35
						HIP13427	3366488	266554			Male	42	White, Not Hispanic or Latino	+	A26, A3, B38, B44
						HIP13449	4026610	86054			Female	72	White, Not Hispanic or Latino	+	A2, A32, B37, B51
						HIP13463	1104530	153126			Female	17	White, Not Hispanic or Latino	-	A31, A1, B60, B70
						HIP13465	216911	29730			Male	40	White, Not Hispanic or Latino	-	A2, A2, B62, B44
						HIP13473	3602533	169113			Female	47	White, Not Hispanic or Latino	-	A2, A1, B70, B8
						HIP13478	1794623	72405			Male	66	White, Not Hispanic or Latino	+	A2, A26, B35, B27
						HIP13489	1074797	107449			Female	44	White, Not Hispanic or Latino	+	A24, A25, B51, B18
						HIP13497	2012781	94588			Male	51	White, Not Hispanic or Latino	-	A11, A24, B62, B39
						HIP13505	643682	19065			Male	63	Unknown	-	A2, A29, B44, B44
						HIP13511	1564979	124400			Male	46	White, Not Hispanic or Latino	-	A1, A68, B52, B18
						HIP13513	2748423	143422			Male	56	White, Not Hispanic or Latino	+	A24, A2, B35, B7
						HIP13515	1012600	69415			Male	58	Unknown	+	A33, A30, B35, B7
						HIP13518	3880882	75119			Female	55	White, Not Hispanic or Latino	+	A2, A11, B44, B44
						HIP13554	3572712	104107			Male	57	Unknown	+	A1, A1, B8, B57
						HIP13567	3643271	111005			Female	50	White, Not Hispanic or Latino	-	A1, A2, B8, B35
						HIP13592	1581461	126194			Male	52	White, Not Hispanic or Latino	-	A29, A31, B44, B27
						HIP13610	2365310	101085			Male	39	White, Not Hispanic or Latino	+	A1, A24, B8, B44
						HIP13625	394108	58054			Female	23	Unknown, Hispanic or Latino	-	A11, A30, B35, B13
						HIP13627	2902651	95904			Female	53	White, Not Hispanic or Latino	+	A24, A25, B8, B18
						HIP13636	3298612	235187			Female	46	White, Not Hispanic or Latino	+	A2, A2, B51, B35
						HIP13654	1469747	143121			Female	21	White, Not Hispanic or Latino	+	A2, A2, B44, B57
						HIP13658	1995932	151249			Male	3	White, Not Hispanic or Latino	-	A2, A26, B50, B63
						HIP13661	665694	95640			Female	43	White, Not Hispanic or Latino	-	A1, A2, B13, B62
						HIP13663	1729569	149354			Male	18	White, Not Hispanic or Latino	-	NA
						HIP13667	962309	77541			Male	54	Unknown	+	A24, A31, B27, B27
						HIP13671	1783930	116536			Female	47	White, Not Hispanic or Latino	+	A3, A33, B14, B44
						HIP13686	2332827	90971			Male	52	Unknown	-	A29, A11, B13, B35
						HIP13695	407847	49401			Female	46	White, Not Hispanic or Latino	-	A3, A29, B60, B62
						HIP13699	2297490	145530			Female	48	White, Not Hispanic or Latino	+	NA
						HIP13703	460376	45141			Female	49	White, Not Hispanic or Latino	+	A11, A29, B7, B44
						HIP13709	3741804	132304			Male	23	White, Not Hispanic or Latino	-	NA
						HIP13710	3030170	149103			Female	NA	White, Not Hispanic or Latino	-	A2, A26, B52, B50
						HIP13720	1131962	123231			Male	NA	Unknown	-	A1, A11, B7, B35
						HIP13722	713132	68415			Male	31	White, Not Hispanic or Latino	-	A30, A2, B41, B7
						HIP13736	872022	81076			Male	32	White, Not Hispanic or Latino	-	NA
						HIP13741	3167028	171426			Male	39	White, Not Hispanic or Latino	-	NA
						HIP13746	749928	62177			Female	35	Unknown	-	A3, A24, B7, B35
						HIP13749	2618168	124429			Female	22	White, Not Hispanic or Latino	-	A31, A3, B15, B35
						HIP13751	3959232	132216			Male	44	White, Not Hispanic or Latino	+	NA
						HIP13753	13106	4016			Female	40	White, Not Hispanic or Latino	+	NA
						HIP13754	1735023	139170			Female	26	White, Not Hispanic or Latino	-	NA
						HIP13757	1719734	144635			Female	34	White, Not Hispanic or Latino	-	A2, A24, B60, B7
						HIP13760	779849	41304			Male	NA	Unknown	-	A24, A11, B44, B55
						HIP13764	1147908	147215			Male	5	White, Not Hispanic or Latino	-	NA
						HIP13766	716094	28132			Male	17	White, Not Hispanic or Latino	-	A24, A1, B53, B62
						HIP13769	2055658	106353			Male	26	White, Not Hispanic or Latino	-	A3, A1, B7, B57
						HIP13771	1494333	86946			Male	52	White, Not Hispanic or Latino	+	A2, A24, B35, B38
						HIP13773	451355	82640			Female	22	American Indian or Alaska Native, Not Hispanic or Latino	+	A30, A24, B13, B61
						HIP13774	1317115	69552			Female	43	White, Not Hispanic or Latino	-	NA
						HIP13777	2149541	110848			Male	36	White, Not Hispanic or Latino	-	A3, A2, B35, B41
						HIP13780	1235090	117604			Male	43	White, Not Hispanic or Latino	-	A2, A29, B45, B44
						HIP13782	741498	38365			Male	62	Asian, Not Hispanic or Latino	+	A2, A24, B38, B61
						HIP13786	2441269	206804			Male	13	White, Not Hispanic or Latino	-	A3, A1, B35, B8
						HIP13789	2152573	99851			Female	63	American Indian or Alaska Native, Not Hispanic or Latino	+	A1, A2, B8, B62
						HIP13793	1578358	96847			Male	46	White, Not Hispanic or Latino	+	NA
						HIP13794	882363	99908			Female	36	White, Not Hispanic or Latino	-	A1, A32, B57, B62
						HIP13796	2263915	197418			Female	41	White, Not Hispanic or Latino	-	A2, A23, B18, B49
						HIP13800	208999	18342			Male	66	White, Not Hispanic or Latino	+	A68, A3, B7, B8
						HIP13803	1809783	118161			Female	49	White, Not Hispanic or Latino	-	A2, A31, B56, B51
						HIP13806	1216131	67495			Male	45	White, Not Hispanic or Latino	-	A1, A2, B8, B27
						HIP13809	786232	49663			Male	49	White, Not Hispanic or Latino	+	A2, A29, B51, B44
						HIP13810	301277	32557			Male	39	White, Not Hispanic or Latino	-	NA
						HIP13812	433228	39130			Male	62	White, Not Hispanic or Latino	-	NA
						HIP13814	843306	70417			Female	41	White, Not Hispanic or Latino	+	A1, A3, B57, B7
						HIP13818	1220750	97459			Male	31	White, Not Hispanic or Latino	+	A1, A24, B18, B35
						HIP13822	1742378	133585			Female	48	White, Not Hispanic or Latino	+	A1, A66, B8, B58
						HIP13823	1973994	87379			Female	38	White, Not Hispanic or Latino	-	NA
						HIP13831	2078689	64907			Female	41	White, Not Hispanic or Latino	+	A1, A3, B8, B35
						HIP13833	1407569	81975			Male	30	Asian, Not Hispanic or Latino	+	A32, A1, B35, B44
						HIP13847	514905	36079			Male	NA	Unknown	-	A68, A2, B13, B51
						HIP13848	1384800	51151			Male	31	White, Not Hispanic or Latino	-	NA
						HIP13852	2335880	90010			Female	62	White, Not Hispanic or Latino	+	A66, A3, B41, B35
						HIP13853	2610257	197571			Male	7	White, Not Hispanic or Latino	-	A68, A26, B44, B27
						HIP13854	304700	26625			Male	34	Unknown	-	NA
						HIP13856	2647020	151848			Male	23	White, Not Hispanic or Latino	+	A3, A32, B7, B35
						HIP13857	197715	38855			Female	38	Unknown	-	A2, A2, B14, B57
						HIP13859	2268471	73511			Male	51	White, Not Hispanic or Latino	-	A26, A1, B38, B57
						HIP13860	871874	97195			Male	35	White, Not Hispanic or Latino	-	A68, A3, B44, B44
						HIP13865	2994195	53737			Female	43	Unknown, Hispanic or Latino	+	A24, A1, B35, B44
						HIP13869	841946	71343			Male	25	Unknown	+	A68, A1, B44, B8
						HIP13871	4237583	90688			Female	41	White, Not Hispanic or Latino	-	A2, A32, B62, B37
						HIP13875	1032235	48998			Male	49	White, Not Hispanic or Latino	+	A3, A3, B35, B60
						HIP13877	971393	115332			Female	8	White, Not Hispanic or Latino	-	A32, A69, B60, B35
						HIP13880	1640723	107425			Female	49	White, Not Hispanic or Latino	+	A3, A30, B35, B18
						HIP13887	884630	112715			Female	55	White, Not Hispanic or Latino	-	A25, A2, B39, B7
						HIP13893	2898486	169658			Female	33	White, Not Hispanic or Latino	-	A23, A32, B51, B44
						HIP13894	846007	32330			Female	46	White, Not Hispanic or Latino	+	A1, A2, B8, B44
						HIP13900	935209	73121			Female	51	Asian, Not Hispanic or Latino	+	A11, A31, B13, B51
						HIP13902	1229426	104182			Male	56	White, Not Hispanic or Latino	+	A3, A26, B35, B56
						HIP13903	2317808	89516			Male	43	White, Not Hispanic or Latino	+	A2, A29, B8, B7
						HIP13911	3158462	145542			Male	22	White, Not Hispanic or Latino	+	A2, A68, B38, B15
						HIP13916	1977354	56420			Male	NA	Unknown	-	A2, A30, B15, B13
						HIP13919	977726	75412			Female	46	White, Not Hispanic or Latino	+	A11, A29, B15, B18
						HIP13920	1977052	107003			Female	40	Unknown, Hispanic or Latino	-	A11, A2, B57, B39
						HIP13923	117881	12110			Female	50	Asian, Not Hispanic or Latino	+	A2, A34, B38, B15
						HIP13926	2985419	212187			Female	60	White, Not Hispanic or Latino	+	A1, A31, B35, B35
						HIP13928	2492669	135095			Female	60	Asian, Not Hispanic or Latino	+	A2, A33, B35, B58
						HIP13929	1818765	124748			Female	53	White, Not Hispanic or Latino	-	A3, A33, B35, B14
						HIP13932	1650213	108938			Female	42	White, Not Hispanic or Latino	+	A2, A31, B27, B15
						HIP13933	1136423	62428			Female	36	White, Not Hispanic or Latino	-	A26, A68, B38, B15
						HIP13935	2366140	88909			Male	49	White, Not Hispanic or Latino	-	A2, A24, B7, B56
						HIP13938	637260	63664			Male	48	White, Not Hispanic or Latino	+	A2, A29, B50, B45
						HIP13939	1721803	117247			Female	44	White, Not Hispanic or Latino	+	A2, A68, B15, B14
						HIP13941	2390474	131122			Female	41	Unknown	-	A1, A2, B8, B44
						HIP13944	1107495	17162			Unknown	NA	Unknown	Unknown	A2, A3, B44, B18
						HIP13945	2873456	36633			Male	51	White, Not Hispanic or Latino	-	A2, A1, B8, B51
						HIP13947	772521	85707			Female	48	Unknown	-	A29, A26, B44, B38
						HIP13949	3599980	79902			Male	47	White, Not Hispanic or Latino	+	A2, A11, B50, B52
						HIP13951	2538843	179746			Female	5	White, Not Hispanic or Latino	+	A68, A3, B35, B7
						HIP13954	3097677	146051			Male	35	White, Not Hispanic or Latino	+	A1, A25, B8, B44
						HIP13956	1311442	104783			Female	53	White, Not Hispanic or Latino	+	A1, A2, B8, B18
						HIP13958	2483054	140668			Male	36	White, Not Hispanic or Latino	-	A24, A31, B40, B8
						HIP13961	1299448	73324			Unknown	NA	Unknown	Unknown	A1, A2, B8, B15
						HIP13962	891409	30496			Male	42	White, Not Hispanic or Latino	+	A3, A23, B7, B8
						HIP13964	1963748	121581			Male	NA	Unknown	+	A2, A11, B44, B51
						HIP13966	1253685	118445			Female	48	White, Not Hispanic or Latino	-	A1, A25, B49, B44
						HIP13967	1709355	100255			Male	47	Native Hawaiian or other Pacific Islander, Not Hispanic or Latino	+	A3, A2, B7, B40
						HIP13972	453228	55666			Male	28	American Indian or Alaska Native, Not Hispanic or Latino	-	A2, A2, B27, B39
						HIP13975	1851924	155926			Female	24	White, Not Hispanic or Latino	+	A1, A3, B8, B35
						HIP13976	1408654	70395			Male	36	Unknown, Hispanic or Latino	+	A1, A24, B14, B7
						HIP13978	1859458	123426			Male	28	White, Not Hispanic or Latino	-	A1, A1, B8, B44
						HIP13981	1948329	92935			Male	44	White, Not Hispanic or Latino	-	A2, A3, B7, B15
						HIP13983	1301021	98478			Male	49	White, Not Hispanic or Latino	-	A1, A24, B37, B39
						HIP13986	3567628	92632			Male	53	White, Not Hispanic or Latino	+	A2, A3, B51, B7
						HIP13987	3580407	115382			Female	24	Unknown, Hispanic or Latino	+	A2, A32, B39, B35
						HIP13988	3264745	60767			Male	61	White, Not Hispanic or Latino	+	A2, A29, B44, B44
						HIP13989	2400619	66704			Male	70	White, Not Hispanic or Latino	-	A3, A29, B40, B44
						HIP13992	2192295	48259			Male	20	Unknown, Hispanic or Latino	+	A11, A36, B35, B37
						HIP13994	1468546	87615			Male	64	White, Not Hispanic or Latino	+	A2, A2, B7, B44
						HIP13996	1992843	119168			Female	44	White, Not Hispanic or Latino	+	A1, A26, B8, B39
						HIP14000	3991430	251124			Female	24	White, Not Hispanic or Latino	-	A68, A68, B55, B51
						HIP14004	945586	114965			Male	34	White, Not Hispanic or Latino	-	A25, A68, B8, B40
						HIP14007	2019808	31177			Female	23	White, Not Hispanic or Latino	-	A2, A3, B35, B7
						HIP14009	2954608	85513			Female	71	White, Not Hispanic or Latino	+	A26, A23, B44, B18
						HIP14014	939314	122279			Male	48	White, Not Hispanic or Latino	-	A2, A29, B40, B44
						HIP14015	3134130	75438			Male	60	White, Not Hispanic or Latino	-	A2, A3, B44, B7
						HIP14016	2536457	110359			Female	45	Unknown, Hispanic or Latino	+	A1, A31, B73, B14
						HIP14018	1265487	129541			Male	55	White, Not Hispanic or Latino	-	A24, A24, B40, B15
						HIP14020	577528	95065			Male	12	White, Not Hispanic or Latino	-	A2, A1, B27, B8
						HIP14022	1927248	160900			Female	36	Black or African American, Not Hispanic or Latino	+	A33, A68, B78, B82
						HIP14024	229655	28183			Male	58	White, Not Hispanic or Latino	+	A1, A11, B8, B27
						HIP14028	672769	62851			Male	55	White, Not Hispanic or Latino	-	A24, A25, B8, B18
						HIP14030	549009	100997			Male	42	White, Not Hispanic or Latino	-	A1, A24, B8, B7
						HIP14034	1167832	138985			Female	52	White, Not Hispanic or Latino	+	A1, A68, B8, B35
						HIP14036	763778	114806			Male	46	White, Not Hispanic or Latino	-	A1, A3, B44, B15
						HIP14037	2063959	97012			Male	NA	Unknown	-	A24, A32, B8, B44
						HIP14039	3518918	84522			Male	32	Unknown	-	A2, A3, B40, B7
						HIP14041	1976166	168038			Male	52	White, Not Hispanic or Latino	+	A2, A24, B7, B55
						HIP14043	1670038	117063			Female	34	White, Not Hispanic or Latino	-	A2, A2, B44, B44
						HIP14045	895039	99304			Female	74	White, Not Hispanic or Latino	+	A2, A68, B51, B35
						HIP14048	2375532	127385			Female	NA	Unknown	-	A1, A3, B55, B7
						HIP14051	1630913	107431			Male	48	White, Not Hispanic or Latino	+	A2, A11, B44, B7
						HIP14053	1945624	174172			Female	36	White, Not Hispanic or Latino	+	A1, A2, B8, B39
						HIP14055	1272668	92027			Female	57	White, Not Hispanic or Latino	-	A11, A24, B51, B40
						HIP14059	2163087	145304			Female	50	White, Not Hispanic or Latino	-	A1, A24, B8, B27
						HIP14060	812729	68470			Female	48	White, Not Hispanic or Latino	+	A1, A24, B57, B35
						HIP14064	1544788	139280			Female	61	White, Not Hispanic or Latino	-	A1, A1, B8, B15
						HIP14066	660625	71637			Male	26	White, Not Hispanic or Latino	-	A1, A3, B8, B7
						HIP14071	784509	47116			Female	45	White, Not Hispanic or Latino	+	A3, A68, B7, B13
						HIP14072	1255604	61074			Male	25	White, Not Hispanic or Latino	-	A2, A25, B51, B18
						HIP14074	2678650	168862			Male	57	White, Not Hispanic or Latino	-	A11, A29, B27, B51
						HIP14077	2652761	122431			Male	25	Unknown	-	A33, A3, B50, B7
						HIP14079	2092013	177861			Female	10	White, Not Hispanic or Latino	-	A26, A2, B15, B13
						HIP14080	261997	45772			Male	28	White, Not Hispanic or Latino	-	A2, A2, B7, B51
						HIP14089	1287471	103334			Male	36	White, Not Hispanic or Latino	-	A1, A23, B58, B49
						HIP14090	624127	48421			Male	59	Unknown, Hispanic or Latino	-	A2, A30, B7, B44
						HIP14092	1306388	109978			Female	27	American Indian or Alaska Native, Not Hispanic or Latino	+	A2, A2, B15, B40
						HIP14095	4472137	156817			Female	55	White, Not Hispanic or Latino	-	A2, A68, B7, B14
						HIP14096	787487	70520			Female	42	White, Not Hispanic or Latino	+	A2, A80, B15, B58
						HIP14103	1065045	122123			Male	43	White, Not Hispanic or Latino	+	A1, A3, B44, B7
						HIP14106	38999	5649			Male	37	White, Not Hispanic or Latino	+	A2, A11, B44, B35
						HIP14107	2912237	39450			Female	40	Unknown, Hispanic or Latino	+	A30, A68, B13, B48
						HIP14109	2486237	172096			Female	54	White, Not Hispanic or Latino	-	A2, A3, B57, B7
						HIP14110	32425	8326			Female	42	White, Not Hispanic or Latino	-	A1, A2, B8, B51
						HIP14114	519473	47448			Female	57	White, Not Hispanic or Latino	-	A1, A2, B7, B15
						HIP14118	16267028	171493			Female	59	White, Not Hispanic or Latino	+	A2, A32, B38, B57
						HIP14121	1557921	109415			Male	49	White, Not Hispanic or Latino	-	A11, A31, B35, B35
						HIP14124	3325620	157692			Female	37	White, Not Hispanic or Latino	+	A3, A3, B7, B50
						HIP14127	1230105	82738			Male	54	Unknown	-	A1, A3, B8, B15
						HIP14129	1216340	157068			Female	39	White, Not Hispanic or Latino	-	A2, A25, B8, B18
						HIP14130	845205	115113			Male	35	White, Not Hispanic or Latino	-	A1, A2, B8, B40
						HIP14134	1747367	88134			Unknown	NA	Unknown	Unknown	A2, A25, B39, B18
						HIP14136	2557470	114628			Male	42	White, Not Hispanic or Latino	+	A1, A3, B7, B14
						HIP14138	7071244	113326			Unknown	NA	Unknown	Unknown	A11, A32, B27, B35
						HIP14140	602589	88656			Male	34	Unknown	-	A26, A3, B55, B18
						HIP14142	1095798	91152			Female	22	Unknown	+	A24, A32, B35, B44
						HIP14143	457132	38695			Unknown	NA	Unknown	Unknown	A1, A32, B8, B35
						HIP14148	1093201	99799			Male	21	White, Not Hispanic or Latino	+	A2, A32, B44, B13
						HIP14152	1350952	34567			Male	48	Unknown, Hispanic or Latino	+	A2, A68, B52, B39
						HIP14153	2081350	119214			Female	60	White, Not Hispanic or Latino	-	A23, A68, B44, B40
						HIP14156	1111389	61161			Unknown	NA	Unknown	Unknown	A2, A24, B44, B15
						HIP14157	1757200	137108			Male	23	White, Not Hispanic or Latino	+	A2, A2, B7, B14
						HIP14160	1589378	89955			Unknown	NA	Unknown	Unknown	A23, A24, B44, B15
						HIP14161	1439493	132043			Female	34	White, Not Hispanic or Latino	+	A68, A68, B14, B44
						HIP14170	764118	47563			Unknown	NA	Unknown	Unknown	A24, A32, B44, B40
						HIP14172	1167180	131759			Unknown	NA	Unknown	Unknown	A2, A26, B27, B44
						HIP14174	1688515	158852			Male	60	White, Not Hispanic or Latino	-	A2, A3, B27, B7
						HIP14175	2698304	147274			Male	59	White, Not Hispanic or Latino	+	A1, A68, B18, B56
						HIP14176	1309491	84080			Male	32	Unknown	-	A3, A3, B7, B8
						HIP14178	1729746	82327			Unknown	NA	Unknown	Unknown	A1, A3, B8, B40
						HIP14181	3517971	147080			Female	52	White, Not Hispanic or Latino	+	A2, A2, B27, B27
						HIP14183	772351	34813			Male	57	White, Not Hispanic or Latino	+	A1, A3, B8, B7
						HIP14184	699126	67379			Female	53	White, Not Hispanic or Latino	-	A2, A32, B15, B35
						HIP14187	981966	105539			Female	43	White, Not Hispanic or Latino	+	A1, A2, B8, B44
						HIP14192	1056038	146353			Female	49	White, Not Hispanic or Latino	-	A31, A2, B7, B15
						HIP14194	3569313	218424			Female	46	White, Not Hispanic or Latino	+	A2, A3, B27, B7
						HIP14196	750532	77938			Male	63	White, Not Hispanic or Latino	-	A3, A3, B7, B7
						HIP14202	2382782	77712			Male	22	White, Not Hispanic or Latino	-	A2, A3, B7, B7
						HIP14205	1188395	97006			Male	48	Native Hawaiian or other Pacific Islander, Not Hispanic or Latino	+	A32, A34, B44, B40
						HIP14206	1147157	135440			Female	41	White, Not Hispanic or Latino	-	A1, A11, B15, B7
						HIP14209	1527377	73100			Female	60	White, Not Hispanic or Latino	-	A11, A26, B40, B38
						HIP14211	830058	105186			Female	23	Unknown	-	A33, A3, B14, B7
						HIP14213	1590722	115655			Female	60	White, Not Hispanic or Latino	-	A2, A31, B15, B18
						HIP14214	993785	130634			Male	60	White, Not Hispanic or Latino	-	A1, A24, B37, B7
						HIP14217	4210708	125555			Male	41	White, Not Hispanic or Latino	-	A24, A1, B40, B41
						HIP14218	2499800	146820			Male	34	Unknown	-	A25, A1, B18, B8
						HIP14221	1785412	117242			Female	67	White, Not Hispanic or Latino	+	A68, A2, B35, B51
						HIP14223	1237511	65046			Male	44	Asian, Not Hispanic or Latino	+	A2, A31, B51, B35
						HIP14226	1442945	84547			Male	51	White, Not Hispanic or Latino	-	A24, A25, B50, B18
						HIP14227	3556784	152126			Female	45	White, Not Hispanic or Latino	+	A2, A23, B7, B44
						HIP14230	498086	89176			Female	62	White, Not Hispanic or Latino	-	A3, A33, B35, B15
						HIP14231	1057451	112114			Female	45	White, Not Hispanic or Latino	+	A3, A24, B35, B15
						HIP14234	1547286	84954			Unknown	NA	Unknown	Unknown	A29, A3, B44, B7
						HIP14236	678068	56018			Male	56	White, Not Hispanic or Latino	+	A3, A24, B7, B15
						HIP14237	475682	49400			Male	39	Unknown	-	A2, A2, B44, B35
						HIP14238	2458923	154782			Unknown	NA	Unknown	Unknown	A24, A24, B40, B44
						HIP14240	3249840	136061			Female	23	White, Not Hispanic or Latino	-	A1, A1, B8, B35
						HIP14241	439847	68801			Male	15	White, Not Hispanic or Latino	-	A24, A24, B51, B44
						HIP14243	1390884	144765			Unknown	NA	Unknown	Unknown	A2, A31, B7, B35
						HIP14244	489509	80442			Female	9	White, Not Hispanic or Latino	+	A32, A2, B42, B15
						HIP14361	474129	65464			Female	NA	Unknown	+	A2, A2, B39, B15
						HIP14363	1737550	121911			Unknown	NA	Unknown	Unknown	A2, A11, B35, B35
						HIP14494	3341302	176810			Male	2	White, Not Hispanic or Latino	-	A1, A3, B57, B56
						HIP14844	487528	50155			Unknown	NA	Unknown	Unknown	A1, A24, B57, B44
						HIP14911	3061974	107963			Male	42	White, Not Hispanic or Latino	-	A11, A32, B7, B15
						HIP15685	4518231	76666			Male	55	White, Not Hispanic or Latino	+	A24, A32, B44, B38
						HIP15854	2778794	149648			Male	30	White, Not Hispanic or Latino	+	A23, A2, B58, B7
						HIP15855	3424307	147064			Male	60	White, Not Hispanic or Latino	-	A1, A2, B35, B44
						HIP15860	2536910	37660			Unknown	NA	Unknown	Unknown	A1, A68, B57, B14
						HIP15861	3350768	71882			Male	55	White, Not Hispanic or Latino	+	A25, A29, B58, B44
						HIP16515	3914825	99235			Male	33	White, Not Hispanic or Latino	+	A1, A2, B8, B18
						HIP16738	3449557	116451			Unknown	NA	Unknown	Unknown	A3, A25, B7, B18
						HIP16867	10662489	172173			Male	47	Unknown	+	A24, A24, B7, B35
						HIP17370	258098	30190			Female	44	Unknown	+	A24, A26, B7, B61
						HIP17440	3186720	149803			Male	6	White, Not Hispanic or Latino	-	NA
						HIP17445	2255451	146448			Male	45	White, Not Hispanic or Latino	-	A11, A26, B7, B38
						HIP17449	1658763	124607			Male	NA	White, Not Hispanic or Latino	-	A1, A2, B8, B44
						HIP17454	3368629	126487			Female	45	White, Not Hispanic or Latino	-	NA
						HIP17457	3997137	146862			Female	51	White, Not Hispanic or Latino	-	A3, A68, B35, B51
						HIP17462	2273455	125095			Male	47	Asian, Not Hispanic or Latino	+	A11, A24, B7, B8
						HIP17534	3267829	149175			Female	55	White, Not Hispanic or Latino	+	A1, A2, B8, B15
						HIP17577	2586830	123465			Female	51	White, Not Hispanic or Latino	+	A2, A11, B8, B39
						HIP17585	3673387	174496			Female	58	White, Not Hispanic or Latino	-	A24, A29, B57, B44
						HIP17657	4300536	106062			Unknown	NA	Unknown	Unknown	A2, A2, B40, B51
						HIP17698	3991326	110441			Female	43	White, Not Hispanic or Latino	-	A3, A2, B8, B44
						HIP17723	2332201	106871			Female	39	Unknown, Hispanic or Latino	+	A2, A2, B18, B39
						HIP17737	758024	63461			Unknown	NA	Unknown	Unknown	A3, A33, B15, B15
						HIP17760	2624468	99642			Male	56	Black or African American, Not Hispanic or Latino	+	A24, A68, B27, B15
						HIP17793	1817140	123516			Unknown	NA	Unknown	Unknown	A2, A2, B7, B35
						HIP17837	1308942	127175			Male	28	White, Not Hispanic or Latino	+	A23, A30, B44, B53
						HIP17845	1846604	114880			Female	34	Unknown	+	A2, A3, B51, B8
						HIP17887	1056260	105109			Unknown	NA	Unknown	Unknown	A2, A29, B7, B44
						HIP19048	2528146	28020			Female	57	Unknown	-	A1, A2, B57, B51
						HIP19089	408158	35262			Unknown	NA	Unknown	Unknown	A1, A80, B13, B44
						HIP19716	1923042	52936			Unknown	NA	Unknown	Unknown	A1, A1, B8, B8
						HIP19717	3675350	155984			Male	48	Unknown, Hispanic or Latino	+	A1, A1, B18, B35

## Sheet: Table S2
Author	Cancer Type	Tissue Type	Species	Sample Size	Pubmed ID	PatientID	T cell Number (TILs)	T cell Number (PBMC)	T cell Clone (TILs)	T cell Clone (PBMC)	Age	Sex	Stage
Zheng et al.	HCC	PBMC, TILs	Homo Sapiens	5	28622514	P1202					26	F	I
						P0407					63	M	I
						P0205					53	M	I
						P0508					38	M	II
						P0322					64	M	IVB
						P1116					52	F	IVB
Author	Cancer Type	Tissue Type	Species	Sample Size	Pubmed ID	Patient ID	T cell Number (TILs)	T cell Number (PBMC)	T cell Clone (TILs)	T cell Clone (PBMC)	Age/Sex	Stage	Histology	Smoker
Guo et al.	NSCLC	PBMC, TILs	Homo Sapiens	14	29942094	P0729					57/F	III	adenocarcinoma	Y
						P0913					70/M	III	squamous cell carcinoma	Y
						P1118					61/F	I	adenocarcinoma	N
						P1202					62/F	I	adenocarcinoma	N
						P0617					45/M	III	adenocarcinoma	Y
						P0616A					74/F	I	adenocarcinoma	N
						P0616P					66/M	I	adenocarcinoma	N
						P1010					78/F	I	adenocarcinoma	N
						P1011					53/F	IV	squamous cell carcinoma	N
						P0619					62/M	III	adenocarcinoma	N
						P0706					70/M	I	squamous cell carcinoma	Y
						P1120					78/M	I	adenocarcinoma	Y
						P1208					53/F	I	adenocarcinoma	N
						P1219					63/F	I	adenocarcinoma	N
Author	Cancer Type	Tissue Type	Species	Sample Size	Pubmed ID	Patient ID	T cell Number (TILs)	T cell Number (PBMC)	T cell Clone (TILs)	T cell Clone (PBMC)	Age	Gender	Histological typea	Type	pTNM: T	pTNM: N	pTNM: M	Stage	Tumour size	Grade	MSI status
Zhang et al.	CRC	PBMC, TILs	Homo Sapiens	12	30479382	P0701					68	Female	Rectum	ADC	1	0	0	Ⅰ	1×0.8 cm	Well-differentiated	MSS
						P1012					35	Female	Colon	ADC	4	2	0	ⅢC	7×6 cm	Low-differentiated	MSS
						P1207					66	Female	Colon	ADC	4	0	0	Ⅱ	6×6 cm	Moderate-differentiated	MSS
						P1212					42	Female	Colon	ADC	4	0	0	Ⅱ	6×4 cm	Low or moderatedifferentiated	MSS
						P1228					77	Female	Colon	ADC	4	0	0	Ⅱ	4.5×4 cm	Low or moderatedifferentiated	MSS
						P0215					75	Male	Colon	ADC	4	2	1	IV	6.5×4 cm	Low-differentiated	MSS
						P0309					55	Male	Rectum	ADC	3	2	0	ⅢC	5×4.5 cm	Moderate-differentiated	MSS
						P0411					75	Male	Rectum	ADC	4	0	0	ⅡB	6.5×3.5 cm	Moderate-differentiated	MSS
						P0123					65	Female	Colon	ADC	4	1	0	ⅢB	11.5×7 cm	Moderate-differentiated	MSI
						P0413					82	Female	Colon	ADC	4	1	0	ⅢB	10×10 cm	Moderate-differentiated	MSI
						P0825					83	Female	Colon	ADC	4	0	0	ⅡB	9×4 cm	Low-differentiated	MSI
						P0909					45	Male	Colon	ADC	3	1	0	ⅢB	6×4 cm	Low-differentiated	MSI
						ADC, adenocarcinoma. MSS, microsatellite stability; MSI, microsatellite instability.
Author	Cancer Type	Tissue Type	Species	Sample Size	Pubmed ID	Patient ID	T cell Number (TILs)	T cell Number (PBMC)	T cell Clone (TILs)	T cell Clone (PBMC)	Age	Gender	stage of disease at diagnosis
Pauken et al.	Melanoma	PBMC, TILs	Homo Sapiens	4	33651880	K409					65	M	StageIIIC
						K411					59	F	Stage III C
						K468					36	M	Stage IVB
						K484					70	M	Stage IIIC
Unpublished	Gastric Cancer	PBMC, TILs	Homo Sapiens	4	NA
Author	Cancer Type	Tissue Type	Species	Sample Size	Pubmed ID	Patient ID	T cell Number (TILs)	T cell Number (PBMC)	T cell Clone (TILs)	T cell Clone (PBMC)	Gender	Immune cells	Tumor cells (PD-L1)	Smoking Status
Gueguen et al.	NSCLC	PBMC, TILs	Homo Sapiens	4	33514641	P57					M	5%	2%	Smoker
						P58					F	50%	3%	Smoker
						P60					F	30%	1%	Smoker
						P61					M	NA	NA	NA
Author	Cancer Type	Tissue Type	Species	Sample Size	Pubmed ID	Patient ID	T cell Number (TILs)	T cell Number (PBMC)	T cell Clone (TILs)	T cell Clone (PBMC)	Pathological diagnosis	EBERS hybridizatio n	TNM Stage	Prognosis of status
Liu et al.	NPC	PBMC, TILs	Homo Sapiens	10	33531485	P02					Undifferentiated nonkeratinized carcinoma	positive	T3N2M0, II	0
						P05					Undifferentiated nonkeratinized carcinoma	positive	T4N3M1, Ivb	1
						P06					Undifferentiated nonkeratinized carcinoma	positive	T4N3M0, Iva	1
						P07					Undifferentiated nonkeratinized carcinoma	positive	T3N2M0, III	1
						P08					Undifferentiated nonkeratinized carcinoma	positive	T4N3M0, Iva	1
						P10					Undifferentiated nonkeratinized carcinoma	positive	T3N1M0, III	1
						P11					Undifferentiated nonkeratinized carcinoma	positive	T3N2M0, III	1
						P13					Differentiated non-keratinized carcinoma	positive	T2N2M0, III	NA
						P15					Undifferentiated nonkeratinized carcinoma	positive	T2N1M0, II	NA
						P16					Undifferentiated nonkeratinized carcinoma	positive	T3N3M1, Ivb	0
Author	Cancer Type	Tissue Type	Species	Sample Size	Pubmed ID	Patient ID	T cell Number (TILs)	T cell Number (PBMC)	T cell Clone (TILs)	T cell Clone (PBMC)	Age	Sex	Race	Pathology	TNM stage	Lymph nodes	Smoking history
Wu et al.	Lung Cancer	PBMC, TILs	Homo Sapiens	1	32103181	L6					55	F	White	Large cell neuroendocrine carcinoma	T3 N0 MX	0/6 nodes	unknown
	RCC			3		R1					65	M	White	Renal cell carcinoma, clear cell	T3a N0 MX	0/7 nodes	unknown
						R2					45	F	White	Renal cell carcinoma, clear cell	T1a N0 MX	0/7 nodes	unknown
						R3					62	M	White	Renal cell carcinoma, clear cell	T1a N0 MX	0/7 nodes	unknown
Author	Cancer Type	Tissue Type	Species	Sample Size	Pubmed ID	Patient ID	T cell Number (TILs)	T cell Number (PBMC)	T cell Clone (TILs)	T cell Clone (PBMC)
Borcherding et al.	RCC	PBMC, TILs	Homo Sapiens	3	33504936
Author	Cancer Type	Tissue Type	Species	Sample Size	Pubmed ID	Patient ID	T cell Number (TILs)	T cell Number (PBMC)	T cell Clone (TILs)	T cell Clone (PBMC)
Krishna et al.	ccRCC	PBMC, TILs	Homo Sapiens	4	33861994
Author	Cancer Type	Tissue Type	Species	Sample Size	Pubmed ID	Patient ID	T cell Number (TILs)	T cell Number (PBMC)	T cell Clone (TILs)	T cell Clone (PBMC)	Gender	Age (At time of skin bioposy)	Key Immunotherapy	BRAF mutation	Overall Survival (Months from time of metastasis)	Patient Status (PR=partial response, CR=complete response)
Han et al.	Melanoma	PBMC, TILs	Homo Sapiens	4	34179824	PT615					F	43	anti-CTLA4+anti-PD1 T-Vec	YES	38	PR
						PT625					F	59	anti-CTLA4+anti-PD1	NO	29	CR
						PT628					F	54	anti-PDL1, anti-PD1 T-Vec	NO	13	CR
						PT635					M	89	anti-CTLA4, anti-PD1 T-Vec	NO	82	PR
Author	Cancer Type	Tissue Type	Species	Sample Size	Pubmed ID	Sample ID	T cell Number (TILs)	T cell Number (PBMC)	T cell Clone (TILs)	T cell Clone (PBMC)
Bhatt et al.	Melanoma	PBMC, TILs	Mus Musculus	4	33900375
Author	Cancer Type	Tissue Type	Species	Sample Size	Pubmed ID	Sample ID	T cell Number (TILs)	T cell Number (PBMC)	T cell Clone (TILs)	T cell Clone (PBMC)
Pauken et al.	Melanoma	PBMC, TILs	Mus Musculus	3	33651880
Author	Cancer Type	Tissue Type	Species	Sample Size	Pubmed ID	Sample ID	T cell Number (TILs)	T cell Number (PBMC)	T cell Clone (TILs)	T cell Clone (PBMC)	Age at diagnosis (years)	Gender	Smoking history	Pack Years	Histology	Pre-Treatment Clinical Tumor Stage	% PD-L1 (pre)	% PD-L1 (resection)	% residual tumor	MPR status	HLA haplotype
Caushi et al.	LungCancer	PBMC, TILs	Homo Sapiens	1	34290408	MD01-005					61	M	Current Smoker	45	Squamous Cell Carcinoma	T3N0	NA	17	0	MPR	HLA-A*25:01; HLA-A*30:01; HLA-B*39:01; HLA-B*38:01; HLA-C*12:03

## Sheet: Table S3
Author	Cancer Type	Tissue Type	Species	Sample Size	Pubmed ID
Lei et al.	HCC	PBMC	Homo Sapiens	8	30714679
Ming et al.	Breast Cancer	PBMC	Homo Sapiens	33	31632916
Mitchell et al.	Healthy Donors	PBMC	Homo Sapiens	2	28827283
Lei et al.	Healthy Donors	PBMC	Homo Sapiens	6	30714679
Zucca et al.	Healthy Donors	PBMC	Homo Sapiens	4	30720798

## Sheet: Table S4
SampleName	Tissues	SampleType	SampleID	RNA-seq ID	TCR-seq ID	Age	Sex	Stage
TCG000009_PBMC	PBMC	BreastCancer	BreastCancerPBMC01	TCG000009_PBMC_RNA	TCG000009_PBMC_TCR	73	M	I
TCG000010_PBMC	PBMC	BreastCancer	BreastCancerPBMC02	TCG000010_PBMC_RNA	TCG000010_PBMC_TCR	32	M	I
TCG000011_PBMC	PBMC	BreastCancer	BreastCancerPBMC03	TCG000011_PBMC_RNA	TCG000011_PBMC_TCR	63	M	I
TCG000013_PBMC	PBMC	BreastCancer	BreastCancerPBMC04	TCG000013_PBMC_RNA	TCG000013_PBMC_TCR	80	M	II
TCG000014_PBMC	PBMC	BreastCancer	BreastCancerPBMC05	TCG000014_PBMC_RNA	TCG000014_PBMC_TCR	64	M	II
TCG000015_PBMC	PBMC	BreastCancer	BreastCancerPBMC06	TCG000015_PBMC_RNA	TCG000015_PBMC_TCR	44	M	II
TCG000001_PBMC	PBMC	BreastCancer	BreastCancerPBMC07	TCG000001_PBMC_RNA	TCG000001_PBMC_TCR	38	M	II
TCG000004_PBMC	PBMC	BreastCancer	BreastCancerPBMC09	TCG000004_PBMC_RNA	TCG000004_PBMC_TCR	58	M	IIIa
TCG000005_PBMC	PBMC	BreastCancer	BreastCancerPBMC10	TCG000005_PBMC_RNA	TCG000005_PBMC_TCR	67	M	I
TCG000006_PBMC	PBMC	BreastCancer	BreastCancerPBMC11	TCG000006_PBMC_RNA	TCG000006_PBMC_TCR	38	M	I
TCG000008_PBMC	PBMC	BreastCancer	BreastCancerPBMC12	TCG000008_PBMC_RNA	TCG000008_PBMC_TCR	72	M	I
HCG000001_PBMC	PBMC	Healthy	HealthyPBMC01	HCG000001_PBMC_RNA	HCG000001_PBMC_TCR	20	M	NA
HCG000015_PBMC	PBMC	Healthy	HealthyPBMC02	HCG000015_PBMC_RNA	HCG000015_PBMC_TCR	26	F	NA
HCG000016_PBMC	PBMC	Healthy	HealthyPBMC03	HCG000016_PBMC_RNA	HCG000016_PBMC_TCR	23	F	NA
HCG000002_PBMC	PBMC	Healthy	HealthyPBMC04	HCG000002_PBMC_RNA	HCG000002_PBMC_TCR	21	F	NA
HCG000006_PBMC	PBMC	Healthy	HealthyPBMC05	HCG000006_PBMC_RNA	HCG000006_PBMC_TCR	21	F	NA
HCG000011_PBMC	PBMC	Healthy	HealthyPBMC06	HCG000011_PBMC_RNA	HCG000011_PBMC_TCR	23	M	NA
